# Supplementary material for: Transcriptomic profiling of Parkinson's disease brains reveals disease stage specific gene expression changes
Source: Acta Neuropathol. 2023 Jun 22;146(2):227–44. doi: 10.1007/s00401-023-02597-7 (PMC10329075; doi:10.1007/s00401-023-02597-7)
Supplement: Supplementary file 2 — Supplementary file2 (XLSX 240 KB) [file 401_2023_2597_MOESM2_ESM.xlsx]

## Sheet: Index
Table	Contents
Table S1	Individuals´ information.
Table S2	Cell-type proportions
Table S3	Differentially expressed genes across Braak Lewy body stages
Table S4	Differentially expressed genes between Braak Lewy body stage 0 and Braak Lewy body stage 5
Table S5	Differentially expressed genes between Braak Lewy body stage 0 and Braak Lewy body stage 6
Table S6	Pathways significantly enriched between Braak Lewy body stage 0 and Braak Lewy body stage 1-4
Table S7	Pathways significantly enriched between Braak Lewy body stage 0 and Braak Lewy body stage 5
Table S8	Pathways significantly enriched between Braak Lewy body stage 0 and Braak Lewy body stage 6
Table S9	Pathways that gain or lose significance from Braak Lewy body stage 1-4 to Braak Lewy body stage 5
Table S10	Pathways that gain or lose significance from Braak Lewy body stage 5 to Braak Lewy body stage 6
Transcriptomic profiling of Parkinson´s disease brains reveals disease stage specific gene expression changes Chiara Cappelletti1,2, Sandra Pilar Henriksen3, Hanneke Geut4,5, Annemieke J.M. Rozemüller6, Netherlands Brain Bank, Wilma D.J. van de Berg4, Lasse Pihlstrøm3 and Mathias Toft3,7 1Department of Mechanical, Electronics and Chemical Engineering, Faculty of Technology, Art and Design, OsloMe…

## Sheet: Table S1
Supplementary Table 1 Individuals´ information.
Sample ID	Group	Braak stage	Diagnosis	Sex	Age at death	PMD (min)	RIN	pH	Braak NFT stage	CERAD stage	AD level	CAA type	Disease duration	Dementia duration (years)	Brain surgery
YG174	0	0	Ctrl	F	91	465	8.6	6.9	1	sparse	low	2	NA	no dementia	no
YG303	0	0	Ctrl	F	76	435	7.8	6.87	2	none	not	no	NA	no dementia	no
YG336	0	0	Ctrl	F	92	265	7.7	6.65	3	sparse	intermediate	2	NA	no dementia	no
YG353	0	0	Ctrl	F	78	430	8.9	6.32	1	none	low	no	NA	no dementia	no
YG373	0	0	Ctrl	F	72	410	8	7.22	1	none	low	no	NA	no dementia	no
YG79	0	0	Ctrl	F	87	480	7.4	6.91	2	sparse	low	no	NA	no dementia	no
YG459	0	0	Ctrl	F	79	375	6.7	6.47	2	sparse	low	no	NA	no dementia	no
YG472	0	0	Ctrl	F	89	390	8.6	6.55	3	none	low	2	NA	no dementia	no
YG477	0	0	Ctrl	F	84	415	7.7	6.85	2	none	low	2	NA	no dementia	no
YG484	0	0	Ctrl	F	86	425	8.2	6.45	1	moderate	low	no	NA	no dementia	no
YG497	0	0	Ctrl	F	92	280	8.7	6.7	3	sparse	low	2	NA	no dementia	no
YG331	0	0	Ctrl	M	102	300	8.8	6.64	3	sparse	low	1	NA	no dementia	no
YG393	0	0	Ctrl	M	92	465	7.6	6.55	3	sparse	intermediate	1	NA	no dementia	no
YG432	0	0	Ctrl	M	89	410	7.4	6.23	2	none	not	no	NA	no dementia	no
YG050	0	0	Ctrl	M	88	340	8.6	6.65	4	sparse	NA	1	NA	no dementia	no
YG452	0	0	Ctrl	M	74	615	7.9	6.62	2	none	low	no	NA	no dementia	no
YG465	0	0	Ctrl	M	67	690	8	6.08	4	moderate	intermediate	2	NA	no dementia	no
YG476	0	0	Ctrl	M	85	445	7.2	6.54	3	sparse	low	2	NA	no dementia	no
YG478	0	0	Ctrl	M	75	430	8.6	6.45	1	sparse	low	2	NA	no dementia	no
YG483	0	0	Ctrl	M	81	270	6.8	6.3	3	frequent	intermediate	1	NA	no dementia	no
YG487	0	0	Ctrl	M	70	1245	6.9	6.68	1	none	not	2	NA	no dementia	no
YG491	0	0	Ctrl	M	70	215	7.8	7.2	1	none	low	2	NA	no dementia	no
YG492	0	0	Ctrl	M	73	265	8.4	7	1	sparse	low	NA	NA	no dementia	no
YG186	1_4	1	iLBD	F	88	375	7.4	6.98	4	none	low	no	NA	no dementia	no
YG387	1_4	1	iLBD	F	92	395	8.6	6.12	3	none	not	2	NA	no dementia	no
YG448	1_4	1	iLBD	F	77	270	7.9	6.5	2	none	low	no	NA	no dementia	no
YG098	1_4	1	iLBD	M	95	435	7.6	6.56	2	moderate	low	1	NA	no dementia	no
YG433	1_4	1	iLBD	M	83	315	7.1	6.6	1	none	low	no	NA	no dementia	no
YG486	1_4	1	iLBD	M	74	485	7.8	6.87	0	none	not	no	NA	no dementia	no
YG159	1_4	2	iLBD	F	86	385	8.1	6.39	2	sparse	low	2	NA	no dementia	no
YG328	1_4	2	iLBD	F	83	400	7.1	6.55	4	sparse	NA	1	NA	no dementia	no
YG138	1_4	3	iLBD	F	86	385	7.2	7.07	3	sparse	low	2	NA	no dementia	no
YG485	1_4	3	iLBD	F	92	465	8.2	6.71	1	none	low	no	NA	no dementia	no
YG184	1_4	3	iLBD	M	80	360	6.9	6.48	3	sparse	NA	2	NA	no dementia	no
YG397	1_4	3	PD	M	70	335	7.3	6.6	1	none	not	no	5	no dementia	no
YG229	1_4	4	iLBD	F	89	370	9	6.36	3	moderate	intermediate	no	NA	no dementia	no
YG270	1_4	4	iLBD	F	89	285	5.9	6.67	2	none	low	no	NA	no dementia	no
YG276	1_4	4	iLBD	F	87	420	8.9	6.92	1	sparse	low	no	NA	no dementia	no
YG347	1_4	4	iLBD	F	85	400	8.9	6.82	3	none	low	2	NA	no dementia	no
YG466	1_4	4	iLBD	F	86	150	8.6	6.42	0	moderate	low	no	NA	no dementia	no
YG434	1_4	4	PD	F	81	310	8.4	6.54	2	sparse	low	no	25	no dementia	no
YG067	1_4	4	PDD	M	80	295	8.1	6.8	1	none	not	no	12	6	no
YG010	5	5	PD	F	78	250	7.4	7	2	none	not	NA	18	no dementia	no
YG086	5	5	PD	F	83	225	6.8	6.75	1	none	not	no	20	no dementia	no
YG090	5	5	PDD	F	84	265	7.3	6.71	4	sparse	NA	2	3	1	no
YG019	5	5	PD	F	79	320	7.8	6.62	1	none	not	2	16	no dementia	no
YG150	5	5	PD	F	79	345	8.1	6.37	1	none	not	no	9	no dementia	no
YG180	5	5	iLBD	F	91	425	7.9	6.1	3	moderate	intermediate	1	NA	no dementia	no
YG234	5	5	PD	F	84	445	7.4	6.85	2	sparse	low	2	12	no dementia	no
YG106	5	5	PD	M	65	360	7.3	6.35	1	none	not	no	26	no dementia	no
YG120	5	5	PD	M	86	510	8	6.52	2	sparse	low	no	17	no dementia	no
YG143	5	5	PD	M	83	380	7.9	6.71	1	none	low	no	7	no dementia	no
YG097	5	5	PDD	M	87	285	6.6	7.6	2	sparse	low	2	11	6	no
YG188	5	5	iLBD	M	75	380	7.9	6.18	1	frequent	low	no	NA	no dementia	no
YG022	5	5	PDD	M	78	380	8.4	NA	3	sparse	low	no	14	1	yes
YG196	5	5	PDD	M	83	290	7.5	7.01	1	none	low	no	22	7	no
YG282	5	5	PDD	M	82	365	8.5	6.09	3	none	not	no	25	8	no
YG024	5	5	iLBD	M	76	285	8.4	6.13	1	none	not	2	NA	no dementia	no
YG367	5	5	PDD	M	79	325	8.1	6.15	1	sparse	low	no	5	5	no
YG396	5	5	PDD	M	78	210	7.7	6.43	3	none	low	no	7	3	no
YG464	5	5	iLBD	M	93	510	8.1	7.3	3	none	low	2	NA	no dementia	no
YG142	6	6	PDD	F	74	540	7.9	6.62	4	sparse	intermediate	2	11	6	no
YG170	6	6	PD	F	77	440	8.3	NA	1	sparse	low	1	15	no dementia	no
YG272	6	6	PD	F	81	355	7.6	6.76	4	none	low	no	42	no dementia	no
YG351	6	6	PDD	F	90	345	7.7	6.62	3	none	low	2	6	1	no
YG369	6	6	PDD	F	71	545	8.1	6.8	2	none	not	no	15	2	yes
YG376	6	6	PD	F	88	335	8.1	6.89	2	none	not	no	16	no dementia	no
YG386	6	6	PDD	F	83	360	8.3	6.43	2	sparse	low	2	21	7	no
YG498	6	6	PDD	F	81	310	5.4	6.7	3	sparse	low	no	33	5	yes
YG435	6	6	PD	F	90	285	7.8	NA	3	sparse	intermediate	2	16	no dementia	no
YG471	6	6	PDD	F	66	350	7	6.69	1	none	low	no	9	5	no
YG473	6	6	PD	F	86	180	8.5	6.97	2	none	low	1	13	no dementia	no
YG066	6	6	PDD	F	80	315	8.2	6.31	1	moderate	low	2	13	5	no
YG157	6	6	PDD	M	87	285	7.8	6.36	3	sparse	intermediate	1	13	1	no
YG321	6	6	PD	M	81	270	7.2	6.42	2	sparse	low	2	10	no dementia	no
YG340	6	6	PDD	M	81	501	8.3	6.33	3	none	low	2	4	2	no
YG345	6	6	PDD	M	80	325	8	6.43	1	none	low	no	11	5	no
YG383	6	6	PD	M	75	350	7.5	6.54	1	none	low	1	25	no dementia	yes
YG385	6	6	PD	M	86	250	7.2	6.91	3	sparse	intermediate	1	19	no dementia	yes
YG388	6	6	PD	M	72	525	6.5	6.46	2	none	low	no	12	no dementia	yes
YG389	6	6	PD	M	69	410	7.6	6.63	1	none	not	2	14	no dementia	yes
YG400	6	6	PD	M	72	340	8.3	6	1	none	low	2	25	no dementia	no
YG402	6	6	PDD	M	78	300	8.2	6.45	3	sparse	intermediate	2	16	5	no
YG420	6	6	PD	M	82	300	7.2	6.72	2	none	low	no	8	no dementia	no

## Sheet: Table S2
Supplementary Table 2 Cell-type proportions
Sample ID	Group	Neurons	Astrocytes	VLMC	Tanycytes	OPC	Oligodendrocytes	Ependymal	Unknown	Endothelial	Microglia	NFO
YG050	0	0.715545	0.108548	0.00767477	0.00138786	0.0233678	0.050111	0.0113959	0.00268215	0.0433671	0.030263	0.00565763
YG174	0	0.723816	0.0917788	0.0098357	0.00133715	0.0197403	0.0376995	0.0125467	0.00228997	0.0555106	0.0401282	0.00531726
YG282	0	0.78878	0.0866774	0.00584259	0.00107193	0.0171212	0.0215746	0.00926622	0.00184742	0.0395517	0.0240022	0.00426485
YG328	0	0.776589	0.0903846	0.00731684	0.00112447	0.017803	0.0278512	0.0103509	0.00195577	0.0389186	0.023598	0.00410741
YG331	0	0.74973	0.0856505	0.00620697	0.00102253	0.0217368	0.0509314	0.0102488	0.00237053	0.0408408	0.0268561	0.00440518
YG351	0	0.615366	0.147933	0.00759041	0.00198425	0.0297362	0.0680388	0.0171755	0.00414128	0.0583384	0.0427856	0.00690978
YG369	0	0.791411	0.0876344	0.005791	0.00114435	0.0180457	0.0195503	0.0089742	0.00187089	0.0376391	0.0239613	0.00397726
YG389	0	0.694658	0.132176	0.00750351	0.00170664	0.021481	0.02449	0.013061	0.00245571	0.0603269	0.036839	0.00530187
YG420	0	0.539708	0.15506	0.0193009	0.00309717	0.026952	0.0437693	0.021623	0.00402541	0.111782	0.0669398	0.00774254
YG448	0	0.739413	0.101197	0.00846699	0.00130329	0.0173291	0.0248289	0.0112626	0.00202401	0.0570735	0.0323458	0.00475508
YG452	0	0.803268	0.0824179	0.00508034	0.000990572	0.0152129	0.0172198	0.00926324	0.00171441	0.040337	0.020917	0.00357873
YG464	0	0.795036	0.0784184	0.00520071	0.000941848	0.0154068	0.0210486	0.00950217	0.00168191	0.038258	0.0307961	0.00370901
YG471	0	0.718845	0.11476	0.00520497	0.00113762	0.0201934	0.0403115	0.0125064	0.00237487	0.0482681	0.0320357	0.00436185
YG473	0	0.724863	0.106568	0.00755503	0.00140772	0.0191169	0.0287065	0.0121464	0.00225858	0.0560745	0.0362764	0.00502641
YG476	0	0.691933	0.121103	0.00738443	0.00165606	0.0220509	0.0332867	0.0138833	0.00302012	0.058981	0.0412819	0.0054186
YG477	0	0.703842	0.11399	0.0078931	0.00164279	0.019441	0.0232431	0.0135886	0.00235952	0.0649841	0.0438673	0.00514841
YG478	0	0.825388	0.0643387	0.00416888	0.000715508	0.0153259	0.0218635	0.00755739	0.00149101	0.035897	0.0203501	0.00290417
YG483	0	0.599726	0.17714	0.00870881	0.00259894	0.02702	0.0332995	0.0177613	0.00379364	0.0761694	0.0467033	0.00707956
YG486	0	0.75533	0.101714	0.00589043	0.00128754	0.0198286	0.023514	0.0109739	0.00224548	0.045392	0.0294555	0.00436881
YG487	0	0.726061	0.106775	0.00750034	0.00143195	0.018451	0.0229565	0.0118752	0.00205889	0.0623767	0.0355305	0.0049827
YG491	0	0.676624	0.112398	0.00771343	0.00162408	0.0172617	0.0224792	0.0142934	0.00243238	0.0733695	0.0655736	0.00623115
YG492	0	0.69057	0.115083	0.00826927	0.00173771	0.0201912	0.0227758	0.0136529	0.00257868	0.0647352	0.0542396	0.00616677
YG498	0	0.72134	0.100524	0.00810405	0.001452	0.0194288	0.0268464	0.013339	0.00231958	0.0567486	0.0448792	0.00501792
YG067	1_4	0.573104	0.117533	0.023845	0.00325173	0.0233095	0.0278555	0.0248808	0.00352884	0.106832	0.0883366	0.00752313
YG098	1_4	0.634756	0.120876	0.0100523	0.00202835	0.0313817	0.0733459	0.0174112	0.00426081	0.0563498	0.0422776	0.00726084
YG138	1_4	0.685527	0.112605	0.00762453	0.00157918	0.0245266	0.0464633	0.0139321	0.0030092	0.0550582	0.0440503	0.00562404
YG159	1_4	0.743537	0.102462	0.00636414	0.00127854	0.0172497	0.022362	0.0105201	0.00210005	0.0521685	0.0374309	0.00452742
YG184	1_4	0.437427	0.217861	0.0147704	0.00434209	0.0351815	0.0481703	0.024426	0.00556067	0.117908	0.0834004	0.0109522
YG186	1_4	0.70483	0.12024	0.00690332	0.00164733	0.0210916	0.0322971	0.0139159	0.00284582	0.0541377	0.0364809	0.00561013
YG22	1_4	0.732656	0.0925049	0.00874965	0.00131969	0.0219056	0.0484474	0.0120844	0.00255917	0.0420707	0.0323234	0.00537945
YG234	1_4	0.783429	0.0835116	0.00551312	0.000984993	0.0184478	0.0292621	0.010083	0.00217678	0.0379226	0.0247301	0.00393927
YG272	1_4	0.483358	0.183791	0.0116886	0.00311888	0.0386996	0.0940964	0.0233709	0.00589732	0.0803148	0.0661856	0.00947922
YG321	1_4	0.760964	0.0891177	0.00507828	0.00103992	0.0191439	0.0274065	0.0109629	0.00226067	0.0423985	0.037468	0.00415957
YG345	1_4	0.809393	0.0776593	0.00429621	0.000889946	0.0170084	0.0232639	0.00885778	0.00181551	0.0317528	0.0216109	0.00345169
YG386	1_4	0.793598	0.0877036	0.00507252	0.000977266	0.0167165	0.0234668	0.00887755	0.00176425	0.037976	0.0201196	0.00372779
YG396	1_4	0.777782	0.0875619	0.00581165	0.00100402	0.0179401	0.033517	0.010003	0.00201361	0.0376112	0.0225043	0.00425124
YG432	1_4	0.647458	0.153243	0.00814849	0.00195531	0.0239433	0.0336487	0.0141164	0.00307639	0.066509	0.0419127	0.00598972
YG433	1_4	0.686061	0.111453	0.0068578	0.00147929	0.0213214	0.0402484	0.0141925	0.00296432	0.0523222	0.0568047	0.00629539
YG435	1_4	0.811639	0.0778657	0.00460253	0.000868841	0.0147834	0.0167684	0.00804758	0.0015183	0.0371375	0.0232924	0.00347686
YG465	1_4	0.659661	0.118637	0.00979246	0.00207544	0.0232684	0.0301898	0.0171054	0.00308542	0.0800451	0.0490432	0.00709698
YG484	1_4	0.780215	0.0889393	0.00580473	0.00111686	0.0184482	0.0232535	0.00990567	0.00197873	0.0424006	0.0236516	0.00428583
YG485	1_4	0.839539	0.0630499	0.00438913	0.00073477	0.0133563	0.0170969	0.00711734	0.00135151	0.0323878	0.0178213	0.00315644
YG010	5	0.761997	0.0817657	0.0077255	0.00116519	0.0192954	0.0347685	0.0107524	0.00208861	0.0442362	0.0314205	0.00478456
YG019	5	0.690733	0.0922144	0.00779221	0.00154974	0.0270732	0.0598063	0.0140713	0.00343187	0.0517381	0.0450921	0.00649782
YG024	5	0.712261	0.112177	0.00942229	0.00165405	0.0202615	0.0286645	0.0124826	0.0025363	0.05942	0.0352203	0.00590097
YG047	5	0.772344	0.0886845	0.00709134	0.00126079	0.0170467	0.0222352	0.0116577	0.00213458	0.0437759	0.0293929	0.0043763
YG086	5	0.628483	0.131645	0.0117629	0.00223756	0.0269321	0.0596142	0.0183004	0.00406036	0.067359	0.0419297	0.00767601
YG090	5	0.698016	0.105948	0.00732817	0.00151584	0.0243215	0.0517773	0.0141613	0.0031206	0.0539323	0.034228	0.00565148
YG097	5	0.737701	0.0914751	0.0105062	0.00135797	0.0194809	0.0301319	0.0115576	0.00229678	0.0545528	0.0359401	0.00499955
YG106	5	0.653303	0.151798	0.00766741	0.00211527	0.0279788	0.0343604	0.0147799	0.00337114	0.0621131	0.036536	0.00597628
YG120	5	0.752578	0.109491	0.00585145	0.0014287	0.0203788	0.0207029	0.0116105	0.00242418	0.0420427	0.0288474	0.00464481
YG143	5	0.694239	0.099906	0.00837331	0.00154686	0.0208296	0.0436132	0.0137789	0.00312354	0.0618103	0.0459839	0.00679549
YG150	5	0.712118	0.115348	0.00700633	0.00140551	0.0231967	0.0444336	0.0120193	0.00277127	0.0468753	0.0293565	0.00546937
YG180	5	0.486884	0.13274	0.0127522	0.00304084	0.0350671	0.0858258	0.0229029	0.0063666	0.0892772	0.114963	0.0101796
YG188	5	0.77416	0.0827497	0.00549386	0.00101214	0.0194092	0.0393744	0.0101501	0.00221131	0.0356994	0.0252707	0.0044697
YG196	5	0.74728	0.0851863	0.00673895	0.00114881	0.0184509	0.0264223	0.0124461	0.00219611	0.0497431	0.0459356	0.00445177
YG229	5	0.813617	0.0702522	0.00502236	0.000863345	0.0158905	0.0193811	0.00792718	0.00149252	0.0397946	0.0221616	0.00359735
YG276	5	0.737245	0.0940482	0.00654626	0.00118559	0.0203026	0.0421349	0.0106478	0.00230278	0.04113	0.0391762	0.00528048
YG353	5	0.821075	0.0783109	0.00491322	0.00092623	0.0156927	0.0166828	0.00790871	0.00156835	0.0330966	0.0163939	0.00343127
YG393	5	0.586119	0.148223	0.00880954	0.00191943	0.0310533	0.0810946	0.0156201	0.00414844	0.0653249	0.0501574	0.00753043
YG459	5	0.76012	0.0980853	0.00504033	0.00108432	0.020308	0.0341922	0.0104197	0.00241946	0.037145	0.0268473	0.00433883
YG066	6	0.712711	0.104857	0.00716272	0.00139201	0.0210341	0.0391968	0.0119124	0.00263912	0.0545537	0.0391443	0.00539691
YG142	6	0.692116	0.11425	0.00675674	0.00142785	0.0237934	0.0474696	0.0126807	0.00299055	0.0546541	0.038531	0.00532993
YG157	6	0.728902	0.0916926	0.00558067	0.00110058	0.0212865	0.0472365	0.012329	0.00269463	0.0449212	0.0393987	0.00485813
YG170	6	0.600047	0.116401	0.0103738	0.00196858	0.0317905	0.0849314	0.0164657	0.00428084	0.0657935	0.0600126	0.00793521
YG270	6	0.354602	0.215192	0.0122926	0.0041895	0.0439323	0.144163	0.0334233	0.00908493	0.0946557	0.0764987	0.0119662
YG303	6	0.81718	0.0764584	0.00448773	0.000841678	0.0157805	0.0208084	0.00834982	0.00168996	0.0297737	0.0212055	0.00342385
YG336	6	0.716784	0.119557	0.00707461	0.00164441	0.0204174	0.0223307	0.013438	0.0026349	0.0537812	0.0371101	0.00522677
YG340	6	0.700884	0.124369	0.00652885	0.00143293	0.0232607	0.0460037	0.0112408	0.00282104	0.0470443	0.030947	0.00546828
YG347	6	0.781638	0.0879024	0.00561553	0.00102946	0.0190391	0.0306799	0.00895369	0.00194771	0.036758	0.0221089	0.00432701
YG367	6	0.787247	0.0885309	0.0063392	0.0011061	0.0174305	0.0208439	0.00911377	0.00179917	0.0408979	0.0224235	0.00426821
YG373	6	0.7912	0.0865977	0.00583913	0.00104006	0.0162925	0.0220205	0.00915426	0.00170553	0.0386382	0.0234467	0.00406578
YG376	6	0.802359	0.0847826	0.00511422	0.0010425	0.0169019	0.0172003	0.00881749	0.00168128	0.0361384	0.0223175	0.00364494
YG383	6	0.715565	0.120589	0.00712925	0.00148156	0.0203182	0.0251402	0.0124671	0.00242708	0.0593503	0.0309591	0.00457358
YG385	6	0.689561	0.119585	0.00964951	0.00180492	0.0227479	0.032674	0.014868	0.00278794	0.0634564	0.0372424	0.00562265
YG387	6	0.767734	0.108562	0.00606391	0.00130157	0.0186286	0.0219976	0.00969677	0.00212179	0.0386981	0.0206295	0.00456641
YG388	6	0.595933	0.163298	0.00878231	0.00232356	0.0290928	0.0465141	0.0186025	0.0040218	0.0726022	0.0517718	0.00705826
YG397	6	0.70027	0.118973	0.00667592	0.00150983	0.0214835	0.0265109	0.0119076	0.00245919	0.0595351	0.0454062	0.00526945
YG400	6	0.777276	0.088343	0.00533331	0.00100529	0.0184408	0.0301809	0.00968758	0.00195344	0.0383122	0.0255045	0.00396277
YG402	6	0.793791	0.0808048	0.00421954	0.000889254	0.0169573	0.0234603	0.00859886	0.00182943	0.0407247	0.0252602	0.00346498
YG434	6	0.688032	0.119506	0.0096448	0.00161654	0.0206896	0.0354171	0.0148678	0.00273893	0.0614739	0.0405767	0.00543683
YG466	6	0.759922	0.0982033	0.00589478	0.00120594	0.0175243	0.0172012	0.0103434	0.0018613	0.0511506	0.0322948	0.00439859
YG472	6	0.829554	0.0651055	0.00442947	0.000691985	0.0129946	0.0180583	0.00728945	0.00132147	0.0334687	0.0238229	0.00326394
YG497	6	0.661504	0.106936	0.0221576	0.00226776	0.0196539	0.0242587	0.0164964	0.00235004	0.0820847	0.0561455	0.00614574

## Sheet: Table S3
Supplementary Table 3 Differentially expressed genes across Braak Lewy body stages
ensembl_id	hgnc_symbol	baseMean	stat	pvalue	padj	Cluster
ENSG00000162627	SNX7	377.329	40.0686	1.03e-08	0.000209763	1
ENSG00000160209	PDXK	22033	37.4471	3.7e-08	0.000263064	2
ENSG00000260404		423.403	37.3517	3.88e-08	0.000263064	3
ENSG00000237973	MTCO1P12	50.2962	34.9041	1.28e-07	0.00064962	2
ENSG00000184640	SEPTIN9	5936.3	34.2245	1.78e-07	0.00072323	2
ENSG00000272755		61.0491	30.5557	1.05e-06	0.00306609	3
ENSG00000278977		27.9245	30.6376	1.01e-06	0.00306609	3
ENSG00000116062	MSH6	1330.95	29.8284	1.5e-06	0.00348929	1
ENSG00000106003	LFNG	376.602	29.3555	1.89e-06	0.00348929	2
ENSG00000248919	ATP5MF-PTCD1	193.533	29.5399	1.72e-06	0.00348929	2
ENSG00000267532	MIR497HG	166.936	29.5172	1.74e-06	0.00348929	2
ENSG00000187608	ISG15	335.671	27.8364	3.93e-06	0.00593351	2
ENSG00000104805	NUCB1	4396.05	27.897	3.82e-06	0.00593351	4
ENSG00000204241	LINC02731	190.872	27.759	4.08e-06	0.00593351	5
ENSG00000167291	TBC1D16	2749.86	27.2217	5.29e-06	0.00717891	2
ENSG00000116586	LAMTOR2	436.708	26.9734	5.96e-06	0.00758753	2
ENSG00000005812	FBXL3	3124.72	26.157	8.84e-06	0.00780564	1
ENSG00000171680	PLEKHG5	2119.53	26.3248	8.15e-06	0.00780564	2
ENSG00000186716	BCR	7934.86	26.0741	9.2e-06	0.00780564	2
ENSG00000001561	ENPP4	2777.07	26.1762	8.76e-06	0.00780564	3
ENSG00000198862	LTN1	2729.47	26.3536	8.04e-06	0.00780564	3
ENSG00000280206		34.4841	26.573	7.23e-06	0.00780564	3
ENSG00000253161	LINC01605	21.3998	26.3281	8.14e-06	0.00780564	4
ENSG00000153714	LURAP1L	244.796	26.5062	7.47e-06	0.00780564	6
ENSG00000111911	HINT3	2532.11	25.7582	1.07e-05	0.00872624	3
ENSG00000115896	PLCL1	3753.9	25.3016	1.34e-05	0.0104552	3
ENSG00000072415	PALS1	2903.67	25.1859	1.41e-05	0.0106448	3
ENSG00000103549	RNF40	2791.76	24.9204	1.6e-05	0.0112623	2
ENSG00000110328	GALNT18	1263.04	24.9255	1.6e-05	0.0112623	2
ENSG00000121749	TBC1D15	1660.43	24.6904	1.79e-05	0.0116171	3
ENSG00000154153	RETREG1	2542.21	24.6514	1.83e-05	0.0116171	3
ENSG00000137959	IFI44L	655.436	24.7805	1.72e-05	0.0116171	4
ENSG00000135643	KCNMB4	3570.06	24.5445	1.92e-05	0.0118594	3
ENSG00000135720	DYNC1LI2	11028.8	24.4224	2.04e-05	0.0122072	3
ENSG00000135916	ITM2C	23393.3	23.8424	2.69e-05	0.0144323	2
ENSG00000071991	CDH19	479.251	23.7436	2.83e-05	0.0144323	3
ENSG00000188283	ZNF383	861.503	23.8664	2.66e-05	0.0144323	3
ENSG00000111335	OAS2	322.894	23.7361	2.84e-05	0.0144323	4
ENSG00000123684	LPGAT1	6736.21	23.7766	2.78e-05	0.0144323	6
ENSG00000169035	KLK7	369.62	23.8099	2.74e-05	0.0144323	7
ENSG00000112511	PHF1	1780.44	23.5662	3.08e-05	0.0149143	2
ENSG00000101220	C20orf27	707.989	23.5772	3.06e-05	0.0149143	4
ENSG00000121864	ZNF639	1099.87	23.1605	3.74e-05	0.0170001	3
ENSG00000178074	C2orf69	1539.45	23.1041	3.84e-05	0.0170001	3
ENSG00000136279	DBNL	3509.64	23.2133	3.65e-05	0.0170001	4
ENSG00000080573	COL5A3	965.408	23.1141	3.82e-05	0.0170001	8
ENSG00000196923	PDLIM7	339.266	23.0439	3.95e-05	0.0171265	2
ENSG00000123384	LRP1	37905.8	22.7754	4.5e-05	0.0186329	2
ENSG00000198838	RYR3	2720.42	22.698	4.67e-05	0.0186329	2
ENSG00000154511	DIPK1A	1860.61	22.7902	4.47e-05	0.0186329	3
ENSG00000106113	CRHR2	140.001	22.7179	4.62e-05	0.0186329	4
ENSG00000156136	DCK	1313.33	22.4441	5.27e-05	0.0202083	3
ENSG00000181690	PLAG1	180.309	22.4095	5.36e-05	0.0202083	3
ENSG00000119522	DENND1A	3029.89	22.4692	5.21e-05	0.0202083	5
ENSG00000261409	RP6-24A23.7	46.0817	22.1256	6.14e-05	0.0204608	1
ENSG00000011105	TSPAN9	861.592	22.2371	5.82e-05	0.0204608	2
ENSG00000112033	PPARD	1848.81	22.1539	6.06e-05	0.0204608	2
ENSG00000172889	EGFL7	1427.4	22.0954	6.23e-05	0.0204608	2
ENSG00000180354	MTURN	53559.5	22.1934	5.95e-05	0.0204608	3
ENSG00000284735		24.2632	22.2326	5.84e-05	0.0204608	3
ENSG00000141750	STAC2	2630.61	22.2296	5.84e-05	0.0204608	4
ENSG00000201428	RN7SKP71	111.316	22.2259	5.85e-05	0.0204608	5
ENSG00000157259	GATAD1	1122.26	21.9656	6.63e-05	0.0214284	3
ENSG00000124795	DEK	1791.88	21.8717	6.94e-05	0.0220637	3
ENSG00000166025	AMOTL1	2332.96	21.809	7.15e-05	0.0223869	4
ENSG00000185716	MOSMO	2482.99	21.7065	7.51e-05	0.0228113	3
ENSG00000276168	RN7SL1	1.70757e+06	21.725	7.44e-05	0.0228113	5
ENSG00000099817	POLR2E	3376.52	21.6401	7.75e-05	0.0229698	2
ENSG00000172239	PAIP1	2384.87	21.6244	7.81e-05	0.0229698	3
ENSG00000132329	RAMP1	1069.8	21.6005	7.9e-05	0.0229698	8
ENSG00000065000	AP3D1	6962.17	21.4213	8.61e-05	0.0243326	2
ENSG00000137414	FAM8A1	3482.52	21.4487	8.49e-05	0.0243326	3
ENSG00000139410	SDSL	116.117	21.3783	8.78e-05	0.0244976	4
ENSG00000163946	TASOR	4547.64	21.1592	9.76e-05	0.0256759	1
ENSG00000103740	ACSBG1	2766.49	21.1486	9.81e-05	0.0256759	2
ENSG00000157873	TNFRSF14	385.496	21.1417	9.84e-05	0.0256759	2
ENSG00000181744	DIPK2A	1911.77	21.1502	9.8e-05	0.0256759	3
ENSG00000254343		54.6855	21.1965	9.58e-05	0.0256759	3
ENSG00000285533	RELA-DT	63.1646	21.1028	0.000100227	0.0258267	1
ENSG00000163320	CGGBP1	3694.27	20.9496	0.000107842	0.0270335	1
ENSG00000164754	RAD21	7734.19	20.9293	0.000108894	0.0270335	1
ENSG00000143222	UFC1	1092.68	20.9732	0.000106632	0.0270335	5
ENSG00000153446	C16orf89	339.612	20.8192	0.000114782	0.0280907	2
ENSG00000234616	JRK	1599.67	20.7739	0.000117292	0.0280907	2
ENSG00000170266	GLB1	745.332	20.7878	0.000116515	0.0280907	5
ENSG00000184840	TMED9	1261.72	20.7343	0.000119535	0.0282951	2
ENSG00000165566	AMER2	12991.7	20.686	0.000122323	0.0286223	3
ENSG00000107679	PLEKHA1	5144.82	20.5593	0.000129961	0.0289248	1
ENSG00000140332	TLE3	2158.19	20.5021	0.000133562	0.0289248	2
ENSG00000172270	BSG	13592.5	20.5213	0.000132339	0.0289248	2
ENSG00000170248	PDCD6IP	4369.78	20.5828	0.000128507	0.0289248	3
ENSG00000173988	LRRC63	48.5809	20.5329	0.000131609	0.0289248	3
ENSG00000174428	GTF2IRD2B	675.734	20.528	0.000131919	0.0289248	3
ENSG00000015532	XYLT2	740.879	20.6243	0.000125989	0.0289248	4
ENSG00000178826	TMEM139	19.5877	20.4461	0.00013718	0.0293956	6
ENSG00000206527	HACD2	2750.38	20.3479	0.000143769	0.0304866	1
ENSG00000172466	ZNF24	5036.83	20.29	0.000147801	0.0307019	1
ENSG00000197457	STMN3	13442.6	20.3013	0.000147002	0.0307019	4
ENSG00000139746	RBM26	2988.42	20.1314	0.000159424	0.0320411	1
ENSG00000131759	RARA	763.668	20.1276	0.000159714	0.0320411	2
ENSG00000075651	PLD1	871.315	20.1668	0.000156755	0.0320411	3
ENSG00000129197	RPAIN	678.712	20.0852	0.000162976	0.0320411	3
ENSG00000286934		184.668	20.1128	0.000160845	0.0320411	4
ENSG00000167232	ZNF91	8018.35	20.0761	0.000163692	0.0320411	6
ENSG00000158106	RHPN1	1148.8	20.0538	0.000165437	0.0320743	2
ENSG00000186998	EMID1	671.946	19.9948	0.000170164	0.0321591	2
ENSG00000118518	RNF146	2211.76	19.9893	0.000170614	0.0321591	3
ENSG00000122958	VPS26A	1907.97	20.0061	0.000169247	0.0321591	3
ENSG00000178719	GRINA	7234.41	19.9229	0.000176105	0.0328896	2
ENSG00000163393	SLC22A15	1086.69	19.8856	0.000179268	0.0329795	3
ENSG00000068079	IFI35	160.731	19.879	0.000179826	0.0329795	4
ENSG00000203880	PCMTD2	2478.75	19.8239	0.000184621	0.0332716	1
ENSG00000183960	KCNH8	435.796	19.8231	0.000184688	0.0332716	3
ENSG00000263934	SNORD3A	1540.34	19.7903	0.000187599	0.0334996	5
ENSG00000188828	GLRA4	40.3809	19.7508	0.000191168	0.0338401	5
ENSG00000120729	MYOT	96.1091	19.648	0.000200778	0.0344966	1
ENSG00000107362	ABHD17B	1341.59	19.6687	0.000198801	0.0344966	3
ENSG00000258844		24.7696	19.6388	0.000201655	0.0344966	3
ENSG00000156875	MFSD14A	1731.24	19.6705	0.000198629	0.0344966	6
ENSG00000236283		28.9254	19.567	0.000208677	0.0347018	2
ENSG00000185129	PURA	14789.4	19.5933	0.000206077	0.0347018	3
ENSG00000135114	OASL	26.7131	19.557	0.000209673	0.0347018	4
ENSG00000105556	MIER2	680.514	19.5701	0.000208375	0.0347018	8
ENSG00000106829	TLE4	2827.96	19.4947	0.000215994	0.0351759	1
ENSG00000122756	CNTFR	1768.91	19.5082	0.000214615	0.0351759	8
ENSG00000142453	CARM1	2104.54	19.4215	0.000223664	0.0355713	2
ENSG00000120162	MOB3B	1508.2	19.4356	0.000222164	0.0355713	3
ENSG00000053524	MCF2L2	6829.47	19.4323	0.000222521	0.0355713	8
ENSG00000124602	UNC5CL	19.0948	19.3591	0.000230414	0.0363607	1
ENSG00000127955	GNAI1	3458.34	19.2497	0.000242749	0.0380126	3
ENSG00000129757	CDKN1C	667.591	19.2289	0.000245161	0.0380973	3
ENSG00000198160	MIER1	1754.68	19.2034	0.000248165	0.0382719	1
ENSG00000257103	LSM14A	2623.28	19.1669	0.00025251	0.0386423	3
ENSG00000264575	LINC00526	102.096	19.1516	0.000254363	0.0386423	3
ENSG00000276728		44.1105	19.1171	0.000258568	0.0387667	1
ENSG00000154229	PRKCA	16053.2	19.083	0.000262799	0.0387667	2
ENSG00000258169	LINC00485	33.0328	19.1074	0.000259774	0.0387667	3
ENSG00000272182		25.1465	19.0925	0.000261621	0.0387667	3
ENSG00000160408	ST6GALNAC6	4565.14	19.0626	0.000265377	0.0388631	2
ENSG00000147459	DOCK5	2835.15	19.0476	0.000267271	0.0388631	3
ENSG00000130150	MOSPD2	847.523	19.025	0.00027016	0.0390046	3
ENSG00000130962	PRRG1	1426.56	18.9785	0.000276209	0.0393202	3
ENSG00000279861		110.947	18.9814	0.000275829	0.0393202	3
ENSG00000012983	MAP4K5	1501.43	18.9439	0.000280801	0.0393269	3
ENSG00000287879		35.1066	18.9345	0.000282052	0.0393269	7
ENSG00000269911	FAM226B	80.8359	18.9452	0.000280623	0.0393269	8
ENSG00000285517		431.89	18.9143	0.000284789	0.0394384	7
ENSG00000155545	MIER3	1016.14	18.7423	0.000309072	0.0398149	1
ENSG00000101940	WDR13	4156.41	18.6204	0.000327522	0.0398149	2
ENSG00000142185	TRPM2	2167.66	18.6137	0.00032858	0.0398149	2
ENSG00000196642	RABL6	4985.1	18.7319	0.0003106	0.0398149	2
ENSG00000225138	SLC9A3-AS1	453.551	18.6159	0.000328229	0.0398149	2
ENSG00000021574	SPAST	2172.99	18.8334	0.000295969	0.0398149	3
ENSG00000111276	CDKN1B	4145.8	18.6138	0.000328556	0.0398149	3
ENSG00000140479	PCSK6	1283.54	18.7391	0.000309546	0.0398149	3
ENSG00000168283	BMI1	2905.19	18.6473	0.000323358	0.0398149	3
ENSG00000197045	GMFB	7301.31	18.7721	0.000304717	0.0398149	3
ENSG00000198865	CCDC152	229.888	18.8087	0.000299456	0.0398149	3
ENSG00000217128	FNIP1	3153.63	18.7016	0.000315112	0.0398149	3
ENSG00000249867	LINC02742	30.9401	18.7766	0.000304074	0.0398149	3
ENSG00000260198		60.3854	18.7111	0.00031369	0.0398149	3
ENSG00000268205		2389.6	18.8131	0.000298831	0.0398149	3
ENSG00000279107		118.808	18.6639	0.000320823	0.0398149	3
ENSG00000162065	TBC1D24	4508.98	18.7257	0.000311521	0.0398149	4
ENSG00000278249	SCARNA2	6398.53	18.6998	0.000315381	0.0398149	5
ENSG00000135049	AGTPBP1	5512.82	18.6788	0.00031855	0.0398149	6
ENSG00000169715	MT1E	1618	18.7784	0.000303804	0.0398149	8
ENSG00000276710	CSPG4P10	254.596	18.6138	0.000328557	0.0398149	8
ENSG00000090776	EFNB1	382.36	18.5729	0.000335006	0.040271	2
ENSG00000031823	RANBP3	1905.54	18.5648	0.0003363	0.040271	5
ENSG00000111640	GAPDH	53119.3	18.5303	0.000341861	0.0406975	4
ENSG00000186130	ZBTB6	805.817	18.515	0.00034437	0.0407578	3
ENSG00000115318	LOXL3	143.238	18.4729	0.000351321	0.0413401	2
ENSG00000018189	RUFY3	12633.9	18.4554	0.000354258	0.0414461	6
ENSG00000181544	FANCB	266.078	18.3304	0.000375956	0.0418089	1
ENSG00000018625	ATP1A2	51423.7	18.3394	0.000374347	0.0418089	2
ENSG00000062725	APPBP2	4692.13	18.3957	0.000364456	0.0418089	3
ENSG00000141447	OSBPL1A	8513.2	18.4219	0.000359947	0.0418089	3
ENSG00000165125	TRPV6	29.721	18.3529	0.00037195	0.0418089	3
ENSG00000229337		68.6908	18.3093	0.000379743	0.0418089	3
ENSG00000162076	FLYWCH2	432.322	18.3421	0.000373864	0.0418089	4
ENSG00000103257	SLC7A5	5790	18.3239	0.000377124	0.0418089	5
ENSG00000041357	PSMA4	1497.79	18.3765	0.000367805	0.0418089	6
ENSG00000093144	ECHDC1	1143.17	18.2968	0.000382004	0.0418089	6
ENSG00000136457	CHAD	79.9386	18.3846	0.000366388	0.0418089	8
ENSG00000263006	ROCK1P1	215.363	18.2982	0.000381758	0.0418089	8
ENSG00000137504	CREBZF	1484.43	18.2853	0.000384097	0.0418132	1
ENSG00000074964	ARHGEF10L	1494.62	18.2721	0.000386522	0.0418533	5
ENSG00000139641	ESYT1	2557.28	18.2488	0.000390811	0.0420938	4
ENSG00000106948	AKNA	978.482	18.2155	0.00039705	0.0420976	2
ENSG00000154642	C21orf91	1030.39	18.2213	0.000395962	0.0420976	3
ENSG00000160223	ICOSLG	944.21	18.2366	0.000393092	0.0420976	3
ENSG00000242474		48.4094	18.1843	0.000402982	0.0425052	1
ENSG00000100243	CYB5R3	3945.14	18.1654	0.000406621	0.042668	4
ENSG00000100280	AP1B1	5213.06	18.15	0.0004096	0.0427601	4
ENSG00000153037	SRP19	1184.65	18.1246	0.000414582	0.0428408	3
ENSG00000274012	RN7SL2	1.60249e+06	18.1341	0.000412701	0.0428408	5
ENSG00000080822	CLDND1	8548.9	18.1052	0.000418417	0.0430187	3
ENSG00000182809	CRIP2	3355.54	18.0778	0.000423889	0.0433623	2
ENSG00000236083	OR13E1P	20.8683	18.0589	0.00042772	0.0435354	3
ENSG00000141338	ABCA8	1672.37	18.0177	0.000436176	0.0441753	3
ENSG00000165410	CFL2	2623.57	18.0002	0.000439812	0.044323	3
ENSG00000170832	USP32	6531.37	17.9702	0.000446116	0.0447369	6
ENSG00000134851	TMEM165	1401.29	17.9175	0.000457433	0.0456469	3
ENSG00000174791	RIN1	520.083	17.8995	0.000461355	0.0458137	2
ENSG00000160551	TAOK1	15297.4	17.8875	0.000463983	0.045851	6
ENSG00000100319	ZMAT5	235.311	17.8483	0.000472696	0.0460415	2
ENSG00000119408	NEK6	2045.68	17.8628	0.000469452	0.0460415	2
ENSG00000158865	SLC5A11	274.612	17.8528	0.000471696	0.0460415	3
ENSG00000135905	DOCK10	2345.46	17.8197	0.000479153	0.0464482	3
ENSG00000182263	FIGN	1076.35	17.785	0.000487119	0.0468158	1
ENSG00000288632		284.493	17.7732	0.000489844	0.0468158	1
ENSG00000177098	SCN4B	3936.63	17.783	0.000487577	0.0468158	4
ENSG00000183691	NOG	110.545	17.7113	0.000504465	0.0473551	1
ENSG00000013297	CLDN11	3646.64	17.6947	0.000508454	0.0473551	3
ENSG00000104408	EIF3E	2443.16	17.6971	0.000507861	0.0473551	3
ENSG00000186417	GLDN	1547.03	17.7195	0.000502505	0.0473551	3
ENSG00000205476	CCDC85C	2041.6	17.722	0.000501906	0.0473551	5
ENSG00000185567	AHNAK2	6868.39	17.6906	0.000509445	0.0473551	7
ENSG00000239779	WBP1	1182.95	17.6353	0.000522966	0.048104	2
ENSG00000071054	MAP4K4	11097.6	17.5819	0.000536406	0.048104	3
ENSG00000124406	ATP8A1	15351.3	17.6238	0.00052584	0.048104	3
ENSG00000166046	TCP11L2	715.988	17.6399	0.000521842	0.048104	3
ENSG00000171492	LRRC8D	1571.68	17.5849	0.000535624	0.048104	3
ENSG00000272918		263.535	17.5873	0.000535023	0.048104	3
ENSG00000158062	UBXN11	699.595	17.6098	0.000529331	0.048104	4
ENSG00000126603	GLIS2	484.076	17.6025	0.000531176	0.048104	5
ENSG00000109654	TRIM2	25437.5	17.5556	0.000543135	0.0481142	3
ENSG00000149089	APIP	400.007	17.5336	0.000548826	0.0481142	3
ENSG00000151287	TEX30	138.867	17.5437	0.00054621	0.0481142	3
ENSG00000204282	TNRC6C-AS1	114.3	17.5683	0.000539879	0.0481142	3
ENSG00000239305	RNF103	2574.28	17.5264	0.0005507	0.0481142	3
ENSG00000244491		29.4685	17.5476	0.000545183	0.0481142	3
ENSG00000119900	OGFRL1	12399.3	17.4816	0.000562516	0.0485823	1
ENSG00000111331	OAS3	822.019	17.4528	0.000570265	0.0485823	2
ENSG00000126351	THRA	10956.5	17.4736	0.00056468	0.0485823	2
ENSG00000278713		45.2727	17.4577	0.00056893	0.0485823	3
ENSG00000286558		67.0159	17.4846	0.000561733	0.0485823	3
ENSG00000100968	NFATC4	466.016	17.4509	0.000570765	0.0485823	5
ENSG00000133731	IMPA1	1776.36	17.3845	0.000589026	0.0495488	1
ENSG00000126005	MMP24OS	1360.79	17.3907	0.000587316	0.0495488	2
ENSG00000204397	CARD16	20.691	17.3583	0.000596384	0.0496659	2
ENSG00000070214	SLC44A1	8277.52	17.369	0.000593376	0.0496659	3
ENSG00000145354	CISD2	1271.57	17.3536	0.000597738	0.0496659	3
ENSG00000124786	SLC35B3	222.743	17.2018	0.000642299	0.0498254	1
ENSG00000237949	LINC00844	532.772	17.2304	0.000633656	0.0498254	1
ENSG00000123329	ARHGAP9	183.741	17.3187	0.000607695	0.0498254	2
ENSG00000146555	SDK1	683.133	17.2321	0.000633164	0.0498254	2
ENSG00000061987	MON2	4120.17	17.198	0.000643468	0.0498254	3
ENSG00000130958	SLC35D2	228.93	17.3104	0.000610101	0.0498254	3
ENSG00000147854	UHRF2	1154.2	17.2199	0.000636818	0.0498254	3
ENSG00000148826	NKX6-2	853.168	17.2924	0.000615325	0.0498254	3
ENSG00000166173	LARP6	2730.93	17.2357	0.000632071	0.0498254	3
ENSG00000182700	IGIP	3434.98	17.2808	0.000618697	0.0498254	3
ENSG00000198168	SVIP	2028.32	17.2565	0.000625885	0.0498254	3
ENSG00000258342		64.5962	17.3248	0.000605928	0.0498254	3
ENSG00000150991	UBC	34336.8	17.2082	0.00064037	0.0498254	4
ENSG00000268350	FAM156A	527.81	17.1981	0.00064344	0.0498254	4
ENSG00000164405	UQCRQ	1258.33	17.1972	0.000643713	0.0498254	5
ENSG00000087448	KLHL42	5053.32	17.3079	0.000610804	0.0498254	6
ENSG00000249859	PVT1	235.551	17.2469	0.000628744	0.0498254	8
ENSG00000137124	ALDH1B1	488.636	17.1336	0.00066342	0.0511562	7
ENSG00000095397	WHRN	751.487	17.1017	0.000673522	0.0515447	1
ENSG00000271452		62.7401	17.1064	0.000672007	0.0515447	3
ENSG00000005893	LAMP2	10876.3	17.084	0.000679167	0.0515888	3
ENSG00000197099		27.7468	17.0843	0.000679082	0.0515888	3

## Sheet: Table S4
Supplementary Table 4 Differentially expressed genes between Braak Lewy body stage 0 and Braak Lewy body stage 5
ensembl_id	hgnc_symbol	baseMean	log2FoldChange	lfcSE	stat	pvalue	padj
ENSG00000162627	SNX7	377.329	0.32162	0.0570238	5.6401	1.7e-08	0.000169428
ENSG00000248919	ATP5MF-PTCD1	193.533	-0.583832	0.108181	-5.39681	6.78e-08	0.000450845
ENSG00000184640	SEPTIN9	5936.3	-0.362631	0.0683901	-5.30239	1.14e-07	0.000569706
ENSG00000106003	LFNG	376.602	-0.554335	0.106202	-5.21962	1.79e-07	0.000714952
ENSG00000278977		27.9245	0.868849	0.172104	5.04839	4.46e-07	0.00148054
ENSG00000116586	LAMTOR2	436.708	-0.238697	0.0476098	-5.0136	5.34e-07	0.00152161
ENSG00000204241	LINC02731	190.872	-0.663261	0.134108	-4.94571	7.59e-07	0.00189076
ENSG00000080573	COL5A3	965.408	-0.589119	0.125369	-4.69908	2.61e-06	0.00325659
ENSG00000112511	PHF1	1780.44	-0.217095	0.0459911	-4.72038	2.35e-06	0.00325659
ENSG00000115896	PLCL1	3753.9	0.436527	0.0917216	4.75927	1.94e-06	0.00325659
ENSG00000198862	LTN1	2729.47	0.185679	0.0394454	4.70724	2.51e-06	0.00325659
ENSG00000201428	RN7SKP71	111.316	-1.23566	0.26112	-4.73215	2.22e-06	0.00325659
ENSG00000263934	SNORD3A	1540.34	-1.57695	0.329967	-4.77911	1.76e-06	0.00325659
ENSG00000272755		61.0491	1.15125	0.23938	4.80928	1.51e-06	0.00325659
ENSG00000280206		34.4841	1.00077	0.210358	4.75746	1.96e-06	0.00325659
ENSG00000001561	ENPP4	2777.07	0.315729	0.0676711	4.66564	3.08e-06	0.0034533
ENSG00000103549	RNF40	2791.76	-0.298733	0.0640657	-4.66291	3.12e-06	0.0034533
ENSG00000072415	PALS1	2903.67	0.250874	0.0540293	4.64329	3.43e-06	0.0035983
ENSG00000111911	HINT3	2532.11	0.241044	0.0520986	4.62669	3.72e-06	0.00370403
ENSG00000171680	PLEKHG5	2119.53	-0.487562	0.10687	-4.56221	5.06e-06	0.00480589
ENSG00000153446	C16orf89	339.612	-0.735112	0.161656	-4.54738	5.43e-06	0.00492265
ENSG00000112033	PPARD	1848.81	-0.212933	0.0469823	-4.53219	5.84e-06	0.00506032
ENSG00000123384	LRP1	37905.8	-0.302871	0.0670916	-4.5143	6.35e-06	0.00527752
ENSG00000099817	POLR2E	3376.52	-0.319503	0.0709254	-4.50478	6.64e-06	0.00529897
ENSG00000167291	TBC1D16	2749.86	-0.306676	0.068373	-4.48533	7.28e-06	0.00537596
ENSG00000170266	GLB1	745.332	-0.37734	0.084014	-4.4914	7.08e-06	0.00537596
ENSG00000157259	GATAD1	1122.26	0.278079	0.062106	4.47749	7.55e-06	0.00537805
ENSG00000071991	CDH19	479.251	1.25452	0.28143	4.45766	8.29e-06	0.00550688
ENSG00000124795	DEK	1791.88	0.316718	0.0709428	4.46441	8.03e-06	0.00550688
ENSG00000135720	DYNC1LI2	11028.8	0.262567	0.0590942	4.44319	8.86e-06	0.00570066
ENSG00000184840	TMED9	1261.72	-0.267464	0.0604704	-4.42307	9.73e-06	0.00606305
ENSG00000104805	NUCB1	4396.05	-0.244738	0.0556036	-4.40147	1.08e-05	0.00630508
ENSG00000196923	PDLIM7	339.266	-0.372819	0.0846839	-4.40248	1.07e-05	0.00630508
ENSG00000254343		54.6855	0.639318	0.146018	4.37836	1.2e-05	0.00681171
ENSG00000198865	CCDC152	229.888	0.555128	0.127083	4.36824	1.25e-05	0.00693687
ENSG00000180354	MTURN	53559.5	0.3454	0.0793472	4.35303	1.34e-05	0.00723541
ENSG00000122958	VPS26A	1907.97	0.226815	0.0530579	4.27487	1.91e-05	0.00977742
ENSG00000156875	MFSD14A	1731.24	0.16093	0.0376054	4.27944	1.87e-05	0.00977742
ENSG00000121749	TBC1D15	1660.43	0.210474	0.0493721	4.26301	2.02e-05	0.0098079
ENSG00000258169	LINC00485	33.0328	0.699879	0.164133	4.2641	2.01e-05	0.0098079
ENSG00000018625	ATP1A2	51423.7	-0.355877	0.0861824	-4.12934	3.64e-05	0.00991084
ENSG00000031823	RANBP3	1905.54	-0.224364	0.0543631	-4.12714	3.67e-05	0.00991084
ENSG00000074964	ARHGEF10L	1494.62	-0.258602	0.0613946	-4.21213	2.53e-05	0.00991084
ENSG00000100968	NFATC4	466.016	-0.622844	0.150259	-4.14512	3.4e-05	0.00991084
ENSG00000103740	ACSBG1	2766.49	-0.449256	0.109011	-4.12121	3.77e-05	0.00991084
ENSG00000104408	EIF3E	2443.16	0.319827	0.077329	4.13593	3.54e-05	0.00991084
ENSG00000116062	MSH6	1330.95	0.226921	0.0544828	4.165	3.11e-05	0.00991084
ENSG00000123329	ARHGAP9	183.741	-0.519773	0.125496	-4.14175	3.45e-05	0.00991084
ENSG00000123684	LPGAT1	6736.21	0.281799	0.0668406	4.21598	2.49e-05	0.00991084
ENSG00000126603	GLIS2	484.076	-0.360006	0.0851216	-4.22932	2.34e-05	0.00991084
ENSG00000127955	GNAI1	3458.34	0.317931	0.0750487	4.23633	2.27e-05	0.00991084
ENSG00000129197	RPAIN	678.712	0.235573	0.0563599	4.1798	2.92e-05	0.00991084
ENSG00000131759	RARA	763.668	-0.345909	0.0836197	-4.1367	3.52e-05	0.00991084
ENSG00000135643	KCNMB4	3570.06	0.334125	0.0798025	4.1869	2.83e-05	0.00991084
ENSG00000137414	FAM8A1	3482.52	0.184194	0.0444559	4.1433	3.42e-05	0.00991084
ENSG00000143222	UFC1	1092.68	-0.162218	0.0392901	-4.12872	3.65e-05	0.00991084
ENSG00000153037	SRP19	1184.65	0.250258	0.0599734	4.17282	3.01e-05	0.00991084
ENSG00000153714	LURAP1L	244.796	0.46894	0.113474	4.13259	3.59e-05	0.00991084
ENSG00000154511	DIPK1A	1860.61	0.20025	0.0485965	4.12066	3.78e-05	0.00991084
ENSG00000158106	RHPN1	1148.8	-0.368238	0.0882312	-4.17355	3e-05	0.00991084
ENSG00000165566	AMER2	12991.7	0.479731	0.114087	4.20495	2.61e-05	0.00991084
ENSG00000170248	PDCD6IP	4369.78	0.218702	0.0517731	4.22425	2.4e-05	0.00991084
ENSG00000172270	BSG	13592.5	-0.238061	0.0567171	-4.19734	2.7e-05	0.00991084
ENSG00000172889	EGFL7	1427.4	-0.308164	0.0735908	-4.18753	2.82e-05	0.00991084
ENSG00000174428	GTF2IRD2B	675.734	0.479409	0.114519	4.18628	2.84e-05	0.00991084
ENSG00000178719	GRINA	7234.41	-0.256643	0.0620093	-4.13879	3.49e-05	0.00991084
ENSG00000181744	DIPK2A	1911.77	0.276773	0.0661063	4.18679	2.83e-05	0.00991084
ENSG00000198838	RYR3	2720.42	-0.546039	0.132071	-4.13443	3.56e-05	0.00991084
ENSG00000217128	FNIP1	3153.63	0.194037	0.0469339	4.13426	3.56e-05	0.00991084
ENSG00000229337		68.6908	0.855576	0.206224	4.14877	3.34e-05	0.00991084
ENSG00000258844		24.7696	1.43756	0.34386	4.18065	2.91e-05	0.00991084
ENSG00000264575	LINC00526	102.096	0.347295	0.0831307	4.1777	2.94e-05	0.00991084
ENSG00000276710	CSPG4P10	254.596	-0.43113	0.101791	-4.23543	2.28e-05	0.00991084
ENSG00000278249	SCARNA2	6398.53	-0.446183	0.108188	-4.12413	3.72e-05	0.00991084
ENSG00000284735		24.2632	0.66017	0.158658	4.16095	3.17e-05	0.00991084
ENSG00000021574	SPAST	2172.99	0.178105	0.0434855	4.09572	4.21e-05	0.0101096
ENSG00000075651	PLD1	871.315	0.743756	0.181421	4.09962	4.14e-05	0.0101096
ENSG00000090776	EFNB1	382.36	-0.416987	0.101549	-4.10626	4.02e-05	0.0101096
ENSG00000099203	TMED1	217.378	-0.390856	0.0952532	-4.10333	4.07e-05	0.0101096
ENSG00000119408	NEK6	2045.68	-0.336725	0.0821736	-4.09773	4.17e-05	0.0101096
ENSG00000141338	ABCA8	1672.37	0.986168	0.239971	4.10953	3.96e-05	0.0101096
ENSG00000278713		45.2727	0.702656	0.171006	4.10895	3.97e-05	0.0101096
ENSG00000168517	HEXIM2	173.864	-0.299155	0.0732949	-4.08153	4.47e-05	0.0104946
ENSG00000225138	SLC9A3-AS1	453.551	-0.734738	0.179962	-4.08275	4.45e-05	0.0104946
ENSG00000236083	OR13E1P	20.8683	0.733754	0.180283	4.07001	4.7e-05	0.0108987
ENSG00000013297	CLDN11	3646.64	1.13267	0.279661	4.05014	5.12e-05	0.0109844
ENSG00000119522	DENND1A	3029.89	-0.230024	0.0566715	-4.0589	4.93e-05	0.0109844
ENSG00000134851	TMEM165	1401.29	0.631073	0.155282	4.06405	4.82e-05	0.0109844
ENSG00000173988	LRRC63	48.5809	1.20194	0.296855	4.0489	5.15e-05	0.0109844
ENSG00000183960	KCNH8	435.796	1.09225	0.268995	4.06049	4.9e-05	0.0109844
ENSG00000231437	LINC01750	190.929	-0.413799	0.10221	-4.04852	5.15e-05	0.0109844
ENSG00000257103	LSM14A	2623.28	0.22576	0.055779	4.04741	5.18e-05	0.0109844
ENSG00000267532	MIR497HG	166.936	-0.476711	0.117489	-4.05751	4.96e-05	0.0109844
ENSG00000142185	TRPM2	2167.66	-0.291133	0.0719849	-4.04436	5.25e-05	0.0110111
ENSG00000121864	ZNF639	1099.87	0.178042	0.0441544	4.03227	5.52e-05	0.011473
ENSG00000140332	TLE3	2158.19	-0.218369	0.054233	-4.0265	5.66e-05	0.0116366
ENSG00000062725	APPBP2	4692.13	0.163722	0.0408267	4.01018	6.07e-05	0.0118598
ENSG00000153046	CDYL	1516.77	-0.309583	0.0771112	-4.01477	5.95e-05	0.0118598
ENSG00000154153	RETREG1	2542.21	0.323141	0.0805517	4.0116	6.03e-05	0.0118598
ENSG00000156136	DCK	1313.33	0.238869	0.0594931	4.01506	5.94e-05	0.0118598
ENSG00000272918		263.535	0.320065	0.0796371	4.01905	5.84e-05	0.0118598
ENSG00000110328	GALNT18	1263.04	-0.271695	0.0678817	-4.00247	6.27e-05	0.0121145
ENSG00000142453	CARM1	2104.54	-0.207081	0.0517628	-4.00057	6.32e-05	0.0121145
ENSG00000087076	HSD17B14	281.742	-0.422979	0.10586	-3.99563	6.45e-05	0.0121362
ENSG00000120162	MOB3B	1508.2	0.475655	0.118991	3.99739	6.4e-05	0.0121362
ENSG00000163393	SLC22A15	1086.69	0.330193	0.0826939	3.99296	6.53e-05	0.0121591
ENSG00000011105	TSPAN9	861.592	-0.257428	0.0648917	-3.96705	7.28e-05	0.0122955
ENSG00000065000	AP3D1	6962.17	-0.258366	0.0650735	-3.97038	7.18e-05	0.0122955
ENSG00000071054	MAP4K4	11097.6	0.506945	0.127758	3.96801	7.25e-05	0.0122955
ENSG00000130150	MOSPD2	847.523	0.404548	0.101793	3.97423	7.06e-05	0.0122955
ENSG00000141750	STAC2	2630.61	-0.34561	0.0866616	-3.98804	6.66e-05	0.0122955
ENSG00000147459	DOCK5	2835.15	0.79454	0.199928	3.97413	7.06e-05	0.0122955
ENSG00000154642	C21orf91	1030.39	0.833534	0.209631	3.97619	7e-05	0.0122955
ENSG00000163870	TPRA1	488.117	-0.18775	0.0471125	-3.98514	6.74e-05	0.0122955
ENSG00000164040	PGRMC2	2095.94	0.228061	0.0574112	3.97242	7.11e-05	0.0122955
ENSG00000185187	SIGIRR	250.399	-0.324821	0.0818495	-3.96851	7.23e-05	0.0122955
ENSG00000286162		31.8471	0.518148	0.130239	3.97843	6.94e-05	0.0122955
ENSG00000143753	DEGS1	1790.4	0.227485	0.0575884	3.9502	7.81e-05	0.0129742
ENSG00000287085		17.2834	1.07912	0.273147	3.95068	7.79e-05	0.0129742
ENSG00000103257	SLC7A5	5790	-0.336146	0.0853213	-3.93977	8.16e-05	0.0134393
ENSG00000005812	FBXL3	3124.72	0.184909	0.0470547	3.92966	8.51e-05	0.0135864
ENSG00000065054	SLC9A3R2	1482.12	-0.358804	0.0913418	-3.92815	8.56e-05	0.0135864
ENSG00000101940	WDR13	4156.41	-0.236341	0.0601554	-3.92885	8.54e-05	0.0135864
ENSG00000148826	NKX6-2	853.168	1.10587	0.281577	3.92743	8.59e-05	0.0135864
ENSG00000198168	SVIP	2028.32	0.237825	0.060502	3.93086	8.46e-05	0.0135864
ENSG00000188828	GLRA4	40.3809	-1.76735	0.451066	-3.91817	8.92e-05	0.0137901
ENSG00000234616	JRK	1599.67	-0.226171	0.0576732	-3.92159	8.8e-05	0.0137901
ENSG00000244491		29.4685	1.00668	0.256815	3.91986	8.86e-05	0.0137901
ENSG00000171492	LRRC8D	1571.68	0.295296	0.0755785	3.90714	9.34e-05	0.0142146
ENSG00000277972	CISD3	492.547	-0.311393	0.0796829	-3.9079	9.31e-05	0.0142146
ENSG00000203325		17.6106	0.584381	0.149958	3.89697	9.74e-05	0.0147018
ENSG00000279419		168.725	1.06779	0.274123	3.89532	9.81e-05	0.0147018
ENSG00000011009	LYPLA2	608.29	-0.220912	0.0568158	-3.88821	0.000100987	0.0150259
ENSG00000080822	CLDND1	8548.9	0.732232	0.188499	3.88453	0.000102528	0.0150309
ENSG00000130962	PRRG1	1426.56	0.495721	0.127605	3.88481	0.00010241	0.0150309
ENSG00000047365	ARAP2	6692.29	0.371442	0.0957001	3.88131	0.000103896	0.0150437
ENSG00000105879	CBLL1	1364.39	0.243161	0.062932	3.86387	0.000111606	0.0150437
ENSG00000126005	MMP24OS	1360.79	-0.217353	0.0561364	-3.87187	0.000108006	0.0150437
ENSG00000126215	XRCC3	191.914	-0.431233	0.111611	-3.86373	0.000111669	0.0150437
ENSG00000143315	PIGM	691.176	0.213596	0.0551678	3.87176	0.000108052	0.0150437
ENSG00000146555	SDK1	683.133	-0.403633	0.104143	-3.87576	0.000106293	0.0150437
ENSG00000164405	UQCRQ	1258.33	-0.250102	0.0645886	-3.87223	0.000107844	0.0150437
ENSG00000165410	CFL2	2623.57	0.435454	0.112651	3.86551	0.000110856	0.0150437
ENSG00000206527	HACD2	2750.38	0.210468	0.0544057	3.86849	0.00010951	0.0150437
ENSG00000213186	TRIM59	399.859	1.12349	0.289593	3.87954	0.000104653	0.0150437
ENSG00000225683	PACRG-AS3	145.826	0.987651	0.255446	3.86637	0.000110465	0.0150437
ENSG00000268297	CLEC4GP1	29.142	-1.10866	0.285881	-3.87804	0.000105299	0.0150437
ENSG00000174607	UGT8	2672.11	0.924574	0.239476	3.86082	0.000113008	0.0151219
ENSG00000070214	SLC44A1	8277.52	0.664332	0.172256	3.85665	0.000114953	0.0152513
ENSG00000106290	TAF6	2145.18	-0.216708	0.0562648	-3.85158	0.00011736	0.0152513
ENSG00000136908	DPM2	536.351	-0.269199	0.0699097	-3.85066	0.0001178	0.0152513
ENSG00000205116	TMEM88B	146.417	1.14516	0.297191	3.85329	0.000116542	0.0152513
ENSG00000269296		35.4493	0.524698	0.136104	3.85512	0.000115675	0.0152513
ENSG00000073711	PPP2R3A	1073.71	0.344622	0.0895386	3.84886	0.000118669	0.0152646
ENSG00000171045	TSNARE1	638.525	-0.348099	0.0904866	-3.84697	0.000119587	0.0152842
ENSG00000135049	AGTPBP1	5512.82	0.189314	0.0492612	3.84307	0.000121506	0.0154305
ENSG00000018189	RUFY3	12633.9	0.159249	0.0415724	3.83066	0.000127801	0.0155918
ENSG00000111276	CDKN1B	4145.8	0.20492	0.053445	3.83422	0.000125963	0.0155918
ENSG00000118094	TREH	25.1805	1.04537	0.272987	3.82937	0.000128474	0.0155918
ENSG00000145337	PYURF	1345.76	0.186262	0.0486811	3.82616	0.000130159	0.0155918
ENSG00000152689	RASGRP3	707.256	0.806227	0.21076	3.82533	0.000130596	0.0155918
ENSG00000159423	ALDH4A1	2186.12	-0.378184	0.0986965	-3.83179	0.000127216	0.0155918
ENSG00000196642	RABL6	4985.1	-0.224002	0.0585323	-3.82697	0.000129728	0.0155918
ENSG00000204282	TNRC6C-AS1	114.3	0.83812	0.21887	3.82931	0.000128504	0.0155918
ENSG00000228830		99.4451	0.559807	0.146245	3.82786	0.000129264	0.0155918
ENSG00000261061		31.2233	0.478373	0.124647	3.83782	0.000124134	0.0155918
ENSG00000106948	AKNA	978.482	-0.301939	0.0790217	-3.82096	0.000132931	0.0156719
ENSG00000272933	TRIM8-DT	88.9338	0.568406	0.148706	3.82235	0.000132187	0.0156719
ENSG00000279861		110.947	0.313601	0.0821013	3.81968	0.000133625	0.0156719
ENSG00000126860	EVI2A	1070.91	0.886854	0.23245	3.81524	0.000136048	0.0157888
ENSG00000176912	TYMSOS	60.9656	1.20395	0.315731	3.81322	0.000137169	0.0157888
ENSG00000241111		84.0263	0.596207	0.156285	3.81487	0.000136255	0.0157888
ENSG00000250021	ARPIN-AP3S2	716.803	-0.221619	0.0581355	-3.8121	0.000137789	0.0157888
ENSG00000237775	DDR1-DT	76.8948	0.357543	0.0938834	3.80837	0.000139885	0.0159373
ENSG00000142892	PIGK	1496.36	0.203658	0.0535745	3.80139	0.000143884	0.0162998
ENSG00000107362	ABHD17B	1341.59	0.339425	0.089354	3.79866	0.000145481	0.0163338
ENSG00000251429	AIDAP2	193.112	1.25015	0.329153	3.79808	0.000145823	0.0163338
ENSG00000129925	PGAP6	806.817	-0.311628	0.0820994	-3.79574	0.000147201	0.016396
ENSG00000119699	TGFB3	818.26	0.728409	0.19254	3.78315	0.000154854	0.0168434
ENSG00000149806	FAU	2214.08	-0.179298	0.0473598	-3.78587	0.000153173	0.0168434
ENSG00000151414	NEK7	2099.67	0.309936	0.0819227	3.78328	0.000154775	0.0168434
ENSG00000258342		64.5962	1.09965	0.290738	3.78229	0.000155394	0.0168434
ENSG00000262814	MRPL12	686.442	-0.275393	0.0728128	-3.78221	0.000155441	0.0168434
ENSG00000250722	SELENOP	4665.93	0.685166	0.181261	3.78	0.000156827	0.0169017
ENSG00000095321	CRAT	1800.98	-0.175303	0.0464256	-3.77599	0.000159373	0.016902
ENSG00000130702	LAMA5	1923.16	-0.464971	0.123128	-3.77632	0.000159165	0.016902
ENSG00000277209	RPPH1	340177	-0.489708	0.129604	-3.77849	0.000157783	0.016902
ENSG00000181790	ADGRB1	5579.14	-0.285599	0.0757563	-3.76997	0.000163266	0.0172233
ENSG00000286558		67.0159	1.18618	0.314817	3.76784	0.000164669	0.0172798
ENSG00000124406	ATP8A1	15351.3	0.229256	0.0608706	3.76628	0.000165698	0.0172968
ENSG00000205356	TECPR1	3055.62	-0.360615	0.0957888	-3.76469	0.000166756	0.0173166
ENSG00000100307	CBX7	9105.63	-0.190521	0.0506457	-3.76184	0.000168667	0.0174243
ENSG00000005893	LAMP2	10876.3	0.480915	0.128018	3.75664	0.000172213	0.0175182
ENSG00000154864	PIEZO2	943.845	1.06557	0.283598	3.75733	0.000171737	0.0175182
ENSG00000174669	SLC29A2	179.633	-0.314468	0.0836942	-3.75735	0.000171722	0.0175182
ENSG00000147854	UHRF2	1154.2	0.287557	0.0765902	3.75448	0.0001737	0.0175799
ENSG00000120729	MYOT	96.1091	0.885778	0.236005	3.75321	0.000174583	0.01758
ENSG00000101220	C20orf27	707.989	-0.255571	0.0681271	-3.75138	0.000175862	0.0176198
ENSG00000204740	MALRD1	25.2864	-0.942421	0.251527	-3.74679	0.00017911	0.0178554
ENSG00000168389	MFSD2A	537.567	-0.423994	0.113257	-3.74364	0.000181375	0.0179913
ENSG00000113391	FAM172A	1671.74	0.154601	0.0413435	3.73944	0.000184434	0.0181145
ENSG00000172239	PAIP1	2384.87	0.166151	0.0444212	3.74036	0.000183757	0.0181145
ENSG00000148773	MKI67	58.6191	-2.26254	0.605989	-3.73363	0.00018874	0.0184466
ENSG00000124006	OBSL1	2710.87	-0.257573	0.0690428	-3.73062	0.000191007	0.0185771
ENSG00000276168	RN7SL1	1.70757e+06	-0.247233	0.0663019	-3.7289	0.000192318	0.0186138
ENSG00000129757	CDKN1C	667.591	0.77926	0.209161	3.72564	0.00019482	0.0186194
ENSG00000160551	TAOK1	15297.4	0.138272	0.0371113	3.72588	0.000194635	0.0186194
ENSG00000198121	LPAR1	3431.86	0.82498	0.221461	3.72518	0.000195178	0.0186194
ENSG00000108381	ASPA	1149.51	0.934348	0.250936	3.72345	0.000196521	0.0186467
ENSG00000172007	RAB33B	613.89	0.208126	0.0559116	3.72241	0.000197334	0.0186467
ENSG00000242808	SOX2-OT	6677.64	0.686395	0.184574	3.7188	0.000200171	0.0188255
ENSG00000224924	LINC00320	875.674	0.744526	0.200383	3.71552	0.000202787	0.018982
ENSG00000116266	STXBP3	1613.04	0.307633	0.0830272	3.7052	0.000211221	0.0193057
ENSG00000164171	ITGA2	378.242	0.848219	0.228935	3.70506	0.000211342	0.0193057
ENSG00000172466	ZNF24	5036.83	0.207321	0.0559194	3.70749	0.000209322	0.0193057
ENSG00000186710	CFAP73	24.1056	0.596525	0.160898	3.70748	0.000209334	0.0193057
ENSG00000233073	GRM3-AS1	105.599	0.535318	0.144437	3.70625	0.000210353	0.0193057
ENSG00000273329		209.237	0.323936	0.0874508	3.70421	0.000212055	0.0193057
ENSG00000061938	TNK2	8007.48	-0.239029	0.0647021	-3.69431	0.000220487	0.0198917
ENSG00000118985	ELL2	3808.45	0.267359	0.0723542	3.69515	0.000219759	0.0198917
ENSG00000146963	LUC7L2	2522.53	0.176489	0.0477895	3.69305	0.000221576	0.0198999
ENSG00000232528		79.4594	-0.373004	0.101046	-3.69142	0.000223005	0.0199384
ENSG00000063241	ISOC2	671.72	-0.272329	0.0739338	-3.68342	0.000230122	0.0199496
ENSG00000095539	SEMA4G	327.99	-0.436087	0.118223	-3.68867	0.000225428	0.0199496
ENSG00000131408	NR1H2	1904.74	-0.213708	0.0580062	-3.68422	0.000229405	0.0199496
ENSG00000164176	EDIL3	9759.83	0.514011	0.139507	3.68449	0.000229161	0.0199496
ENSG00000175305	CCNE2	126.414	0.869009	0.235925	3.68341	0.000230134	0.0199496
ENSG00000175785	PRIMA1	264.097	0.957941	0.259998	3.68442	0.000229222	0.0199496
ENSG00000196576	PLXNB2	2977.29	-0.332322	0.0902021	-3.68419	0.000229431	0.0199496
ENSG00000287723		25.742	0.686644	0.186508	3.68158	0.00023179	0.0200062
ENSG00000285980		79.5222	2.01642	0.548177	3.6784	0.0002347	0.02017
ENSG00000126768	TIMM17B	474.889	-0.21816	0.0593571	-3.67538	0.000237496	0.0203227
ENSG00000126821	SGPP1	1334.32	0.154654	0.0421209	3.67167	0.000240974	0.0204578
ENSG00000135916	ITM2C	23393.3	-0.25414	0.0692195	-3.6715	0.000241127	0.0204578
ENSG00000186716	BCR	7934.86	-0.234004	0.0637545	-3.67039	0.000242178	0.02046
ENSG00000061987	MON2	4120.17	0.188643	0.0515612	3.65863	0.00025357	0.0206354
ENSG00000151743	AMN1	1279.56	0.184417	0.0503922	3.65965	0.000252564	0.0206354
ENSG00000164161	HHIP	2680.56	0.951881	0.259948	3.66181	0.000250435	0.0206354
ENSG00000166046	TCP11L2	715.988	0.448006	0.122286	3.6636	0.000248697	0.0206354
ENSG00000172548	NIPAL4	106.395	1.21558	0.332088	3.66041	0.000251816	0.0206354
ENSG00000186998	EMID1	671.946	-0.376434	0.102725	-3.66448	0.000247845	0.0206354
ENSG00000215022		18.4472	0.937503	0.2559	3.66355	0.000248741	0.0206354
ENSG00000260947		178.073	0.403453	0.110261	3.65908	0.000253126	0.0206354
ENSG00000281490	CICP14	37.2049	0.551554	0.15062	3.66188	0.000250369	0.0206354
ENSG00000109458	GAB1	3468.67	0.443516	0.121266	3.65737	0.000254821	0.0206486
ENSG00000163602	RYBP	2488.22	0.273538	0.0748324	3.65534	0.000256839	0.0206486
ENSG00000183087	GAS6	1791.03	-0.220659	0.0603564	-3.65594	0.000256243	0.0206486
ENSG00000279277		119.953	0.296238	0.0810829	3.65352	0.000258673	0.0207125
ENSG00000131634	TMEM204	217.307	-0.480978	0.131708	-3.65184	0.000260364	0.0207645
ENSG00000101493	ZNF516	1473.45	-0.335433	0.0920483	-3.6441	0.000268333	0.020779
ENSG00000103723	AP3B2	4483.71	-0.305923	0.0839342	-3.6448	0.000267604	0.020779
ENSG00000138593	SECISBP2L	11590.2	0.249259	0.0683864	3.64486	0.000267537	0.020779
ENSG00000140575	IQGAP1	2746.13	0.473159	0.129711	3.64778	0.000264516	0.020779
ENSG00000140600	SH3GL3	1739.16	0.305847	0.083964	3.6426	0.000269902	0.020779
ENSG00000147434	CHRNA6	45.1518	-0.834099	0.228561	-3.64935	0.0002629	0.020779
ENSG00000165125	TRPV6	29.721	0.775027	0.212769	3.64257	0.000269925	0.020779
ENSG00000172992	DCAKD	1662.91	-0.260765	0.0714818	-3.648	0.000264294	0.020779
ENSG00000239779	WBP1	1182.95	-0.210664	0.0578077	-3.64422	0.0002682	0.020779
ENSG00000073921	PICALM	7604.96	0.286523	0.0786992	3.64074	0.000271856	0.0208161
ENSG00000272182		25.1465	0.76436	0.209981	3.64013	0.000272495	0.0208161
ENSG00000279107		118.808	0.608673	0.167383	3.63641	0.000276465	0.0210388
ENSG00000135424	ITGA7	1484.36	-0.321573	0.0885648	-3.63094	0.000282392	0.0210673
ENSG00000140479	PCSK6	1283.54	0.744626	0.204914	3.63385	0.000279227	0.0210673
ENSG00000169247	SH3TC2	1537.57	0.928682	0.25576	3.63106	0.000282258	0.0210673
ENSG00000171159	BBLN	1504.66	-0.26304	0.0724272	-3.63178	0.000281471	0.0210673
ENSG00000186417	GLDN	1547.03	0.908001	0.249925	3.6331	0.000280035	0.0210673
ENSG00000205336	ADGRG1	6510.19	-0.35917	0.098939	-3.63022	0.00028318	0.0210673
ENSG00000132329	RAMP1	1069.8	-0.304848	0.0841689	-3.62186	0.000292489	0.0212763
ENSG00000140990	NDUFB10	1172.92	-0.235694	0.0650578	-3.62285	0.00029138	0.0212763
ENSG00000196422	PPP1R26	1716.38	-0.220114	0.0607052	-3.62595	0.000287898	0.0212763
ENSG00000239305	RNF103	2574.28	0.140015	0.0386673	3.62101	0.000293459	0.0212763
ENSG00000260198		60.3854	0.466829	0.128795	3.62459	0.000289425	0.0212763
ENSG00000274266	SNORA73A	209.662	-1.02465	0.282956	-3.62122	0.000293216	0.0212763
ENSG00000284966		109.072	0.338412	0.0934481	3.62139	0.000293022	0.0212763
ENSG00000168283	BMI1	2905.19	0.282138	0.0779398	3.61995	0.000294665	0.0212864
ENSG00000205476	CCDC85C	2041.6	-0.375624	0.103794	-3.61895	0.000295806	0.0212917
ENSG00000136059	VILL	305.401	-0.612822	0.169404	-3.61752	0.000297437	0.021332
ENSG00000179295	PTPN11	14016.4	0.169086	0.0467693	3.61531	0.000299984	0.0214252
ENSG00000186130	ZBTB6	805.817	0.1584	0.0438342	3.61361	0.000301959	0.0214252
ENSG00000239828		18.3995	0.967853	0.267822	3.61379	0.000301756	0.0214252
ENSG00000100225	FBXO7	2134.97	0.229438	0.0635509	3.6103	0.000305841	0.0216236
ENSG00000179832	MROH1	2835.66	-0.323456	0.0896277	-3.60888	0.000307523	0.0216289
ENSG00000197457	STMN3	13442.6	-0.232168	0.064341	-3.60841	0.000308085	0.0216289
ENSG00000163946	TASOR	4547.64	0.172425	0.0478012	3.60713	0.000309598	0.0216588
ENSG00000101203	COL20A1	274.704	-0.616432	0.171054	-3.60373	0.000313688	0.0217921
ENSG00000118156	ZNF541	57.6071	-0.472469	0.131091	-3.60413	0.000313194	0.0217921
ENSG00000113583	C5orf15	723.801	0.235806	0.0655621	3.59668	0.000322309	0.0221955
ENSG00000168003	SLC3A2	2617.09	-0.231039	0.0642764	-3.59446	0.000325062	0.0221955
ENSG00000174282	ZBTB4	11633.4	-0.130326	0.0362394	-3.59624	0.00032285	0.0221955
ENSG00000230002	ALMS1-IT1	18.1141	0.735244	0.204512	3.59511	0.00032426	0.0221955
ENSG00000257294		19.6183	0.60292	0.167578	3.59784	0.000320874	0.0221955
ENSG00000110237	ARHGEF17	6241.24	-0.246822	0.0687267	-3.59135	0.00032897	0.0222381
ENSG00000147533	GOLGA7	2167.59	0.382909	0.10664	3.59067	0.000329828	0.0222381
ENSG00000178074	C2orf69	1539.45	0.168354	0.0468667	3.5922	0.000327902	0.0222381
ENSG00000256188	TAS2R30	44.5659	0.557061	0.155152	3.59042	0.000330148	0.0222381
ENSG00000259891		223.375	0.422633	0.117761	3.58891	0.000332067	0.0222921
ENSG00000259024	TVP23C-CDRT4	149.641	-0.880121	0.245311	-3.58777	0.000333513	0.0223141
ENSG00000027847	B4GALT7	458.844	-0.290429	0.0810139	-3.58493	0.000337167	0.0223449
ENSG00000107290	SETX	6464.77	0.0874394	0.0243834	3.58602	0.000335762	0.0223449
ENSG00000122026	RPL21	2681.8	0.377129	0.105202	3.5848	0.000337336	0.0223449
ENSG00000096080	MRPS18A	445.97	-0.232146	0.0648318	-3.58074	0.000342623	0.0226199
ENSG00000265808	SEC22B	3243.78	0.129761	0.0362579	3.57883	0.000345132	0.0227104
ENSG00000101966	XIAP	5122.11	0.222439	0.0622169	3.57521	0.000349946	0.0227547
ENSG00000107021	TBC1D13	2113.96	-0.182772	0.051163	-3.57235	0.000353794	0.0227547
ENSG00000135905	DOCK10	2345.46	0.570519	0.1597	3.57244	0.000353671	0.0227547
ENSG00000171813	PWWP2B	721.536	-0.269886	0.0755326	-3.57311	0.000352766	0.0227547
ENSG00000174611	KY	485.983	-0.280727	0.0785093	-3.57571	0.000349278	0.0227547
ENSG00000177030	DEAF1	3521.36	-0.205533	0.0574744	-3.57608	0.000348787	0.0227547
ENSG00000253203	GUSBP3	243.646	0.553873	0.155015	3.57303	0.000352871	0.0227547
ENSG00000085832	EPS15	10752.9	0.229308	0.0642234	3.57048	0.000356328	0.022844
ENSG00000224738		34.907	0.440893	0.123588	3.56745	0.000360474	0.0229621
ENSG00000276007		64.1637	0.42301	0.118569	3.56763	0.000360225	0.0229621
ENSG00000179818	PCBP1-AS1	1614.35	0.18158	0.050933	3.56508	0.000363747	0.0230968
ENSG00000103855	CD276	634.629	-0.294346	0.0826058	-3.56326	0.000366275	0.0231834
ENSG00000037241	RPL26L1	198.94	-0.205541	0.0577601	-3.55853	0.000372942	0.0231998
ENSG00000118600	RXYLT1	284.589	0.248862	0.0699229	3.55909	0.000372138	0.0231998
ENSG00000169129	AFAP1L2	1349.91	-0.246116	0.069151	-3.55911	0.000372108	0.0231998
ENSG00000174332	GLIS1	369.583	-0.332804	0.0935337	-3.55812	0.000373515	0.0231998
ENSG00000267481		62.6758	0.364438	0.102368	3.56007	0.000370756	0.0231998
ENSG00000280071		1676.88	-0.599607	0.168503	-3.55843	0.000373081	0.0231998
ENSG00000179104	TMTC2	1877.76	0.537784	0.151194	3.55691	0.000375249	0.0232351
ENSG00000087302	RTRAF	1615.89	0.185134	0.0520657	3.55577	0.000376875	0.0232636
ENSG00000006453	BAIAP2L1	25.6728	-0.660369	0.185896	-3.55236	0.000381798	0.0233288
ENSG00000104472	CHRAC1	254.72	0.372409	0.104872	3.55107	0.000383664	0.0233288
ENSG00000105675	ATP4A	19.1403	-1.0875	0.306305	-3.5504	0.000384651	0.0233288
ENSG00000116754	SRSF11	2538.48	0.211204	0.0595042	3.54939	0.000386123	0.0233288
ENSG00000139292	LGR5	226.418	1.02958	0.290034	3.54986	0.000385433	0.0233288
ENSG00000196715	VKORC1L1	2934.24	0.224545	0.0632086	3.55244	0.000381672	0.0233288
ENSG00000259952		76.7357	0.452821	0.12741	3.55404	0.000379367	0.0233288
ENSG00000173020	GRK2	6369.62	-0.201903	0.0569467	-3.54546	0.000391924	0.0236078
ENSG00000041357	PSMA4	1497.79	0.178437	0.050388	3.54126	0.000398216	0.0238624
ENSG00000270419	CAHM	48.4073	0.649135	0.183317	3.54105	0.000398544	0.0238624
ENSG00000065361	ERBB3	1563.6	0.883639	0.249705	3.53873	0.000402062	0.0238915
ENSG00000185271	KLHL33	60.013	0.380671	0.107587	3.53825	0.000402788	0.0238915
ENSG00000276690		137.804	1.00832	0.28503	3.53757	0.000403823	0.0238915
ENSG00000285533	RELA-DT	63.1646	0.503354	0.142195	3.53988	0.000400302	0.0238915
ENSG00000158865	SLC5A11	274.612	1.176	0.332637	3.5354	0.000407164	0.0240178
ENSG00000122359	ANXA11	5136.21	-0.258489	0.0731643	-3.53299	0.000410894	0.0240749
ENSG00000179304	FAM156B	619.582	-0.399559	0.11311	-3.53248	0.000411684	0.0240749
ENSG00000196544	BORCS6	321.076	-0.206031	0.0583254	-3.53243	0.000411754	0.0240749
ENSG00000065809	FAM107B	2283.25	0.826367	0.234197	3.52852	0.000417894	0.0241042
ENSG00000107186	MPDZ	5392.98	0.247706	0.0701482	3.53118	0.000413708	0.0241042
ENSG00000108239	TBC1D12	1564.77	0.345636	0.0979814	3.52757	0.000419399	0.0241042
ENSG00000128185	DGCR6L	918.522	-0.243151	0.0689003	-3.52902	0.000417102	0.0241042
ENSG00000136279	DBNL	3509.64	-0.223032	0.0631999	-3.529	0.000417135	0.0241042
ENSG00000166025	AMOTL1	2332.96	-0.198672	0.056321	-3.5275	0.000419508	0.0241042
ENSG00000138459	SLC35A5	1970.29	0.187979	0.0533179	3.52562	0.000422489	0.0242057
ENSG00000180739	S1PR5	323.561	0.965679	0.273991	3.52449	0.000424301	0.0242399
ENSG00000135250	SRPK2	8235.63	0.177489	0.0504106	3.52086	0.000430145	0.0243638
ENSG00000154229	PRKCA	16053.2	-0.186079	0.0528557	-3.52052	0.000430705	0.0243638
ENSG00000237949	LINC00844	532.772	0.786698	0.223486	3.52012	0.000431358	0.0243638
ENSG00000261121	LINC02473	21.0124	1.27087	0.36088	3.52157	0.000428993	0.0243638
ENSG00000128645	HOXD1	28.0072	1.20407	0.342485	3.51568	0.000438635	0.0246369
ENSG00000274561		94.8489	0.344584	0.0980139	3.51566	0.000438665	0.0246369
ENSG00000070759	TESK2	267.077	0.452007	0.128757	3.51054	0.000447199	0.0248667
ENSG00000151327	FAM177A1	1210.62	0.283764	0.0808565	3.50947	0.000448993	0.0248667
ENSG00000159733	ZFYVE28	1498.77	-0.199271	0.0567808	-3.50948	0.000448985	0.0248667
ENSG00000164659	ELAPOR2	1956.59	0.407315	0.115975	3.51209	0.000444605	0.0248667
ENSG00000231607	DLEU2	200.193	0.4237	0.120656	3.51164	0.000445354	0.0248667
ENSG00000144596	GRIP2	583.857	-0.400392	0.114149	-3.50762	0.000452128	0.024971
ENSG00000146592	CREB5	1299.39	0.701556	0.200073	3.5065	0.00045404	0.0250073
ENSG00000163344	PMVK	858.093	-0.179837	0.0513107	-3.50487	0.000456836	0.0250637
ENSG00000185716	MOSMO	2482.99	0.211733	0.0604186	3.50443	0.000457579	0.0250637
ENSG00000029534	ANK1	1862.21	-0.356151	0.101701	-3.50194	0.000461891	0.0250845
ENSG00000129244	ATP1B2	17459.8	-0.348753	0.0996022	-3.50146	0.000462724	0.0250845
ENSG00000200087	SNORA73B	477.217	-1.09161	0.311772	-3.5013	0.00046299	0.0250845
ENSG00000278963		41.8003	0.428591	0.12237	3.50241	0.000461073	0.0250845
ENSG00000249859	PVT1	235.551	-0.289151	0.0826524	-3.4984	0.000468051	0.02529
ENSG00000107679	PLEKHA1	5144.82	0.218837	0.06258	3.49691	0.000470682	0.0252968
ENSG00000111275	ALDH2	8371.12	-0.256191	0.0732624	-3.49689	0.000470715	0.0252968
ENSG00000136960	ENPP2	4254.32	0.878151	0.251521	3.49136	0.000480567	0.0257568
ENSG00000168653	NDUFS5	1278.71	-0.32352	0.0926912	-3.4903	0.000482483	0.0257902
ENSG00000087448	KLHL42	5053.32	0.20458	0.058726	3.48364	0.000494641	0.0258767
ENSG00000111640	GAPDH	53119.3	-0.157209	0.045115	-3.48461	0.000492848	0.0258767
ENSG00000126803	HSPA2	4356.79	0.681597	0.195691	3.48302	0.000495783	0.0258767
ENSG00000136541	ERMN	6202.27	0.857741	0.246228	3.48352	0.000494863	0.0258767
ENSG00000161642	ZNF385A	2609.85	-0.272431	0.0781336	-3.48673	0.000488961	0.0258767
ENSG00000221932	HEPN1	138.978	0.577338	0.165749	3.48321	0.000495434	0.0258767
ENSG00000234996	ACTG1P25	35.3686	-0.519232	0.148965	-3.48559	0.000491055	0.0258767
ENSG00000257434		44.69	0.667903	0.191718	3.48378	0.000494393	0.0258767
ENSG00000274012	RN7SL2	1.60249e+06	-0.210348	0.0603852	-3.48344	0.000495005	0.0258767
ENSG00000108107	RPL28	4062.21	-0.186144	0.0535007	-3.47927	0.000502775	0.0260454
ENSG00000165476	REEP3	1592.43	0.576026	0.165563	3.47919	0.000502933	0.0260454
ENSG00000213639	PPP1CB	12291.6	0.130277	0.0374409	3.47953	0.000502295	0.0260454
ENSG00000141756	FKBP10	569.922	-0.350369	0.100746	-3.47775	0.000505641	0.0260503
ENSG00000144224	UBXN4	3453.86	0.139403	0.0400801	3.47812	0.000504943	0.0260503
ENSG00000124374	PAIP2B	4744.62	0.612943	0.176295	3.4768	0.000507429	0.026075
ENSG00000287655		24.9404	0.802797	0.231005	3.47523	0.000510414	0.026161
ENSG00000146701	MDH2	4467.35	-0.230022	0.0662257	-3.4733	0.000514094	0.026191
ENSG00000203880	PCMTD2	2478.75	0.212456	0.0611588	3.47385	0.000513046	0.026191
ENSG00000239922		39.4055	0.921815	0.265434	3.47286	0.000514939	0.026191
ENSG00000131697	NPHP4	905.265	-0.227119	0.0654382	-3.47074	0.000519025	0.0263316
ENSG00000064787	BCAS1	4434.33	0.732909	0.211239	3.46957	0.000521297	0.0263798
ENSG00000126461	SCAF1	6453.27	-0.192762	0.0555941	-3.46731	0.000525687	0.0264676
ENSG00000182809	CRIP2	3355.54	-0.246512	0.0710877	-3.46772	0.000524887	0.0264676
ENSG00000115318	LOXL3	143.238	-0.538836	0.155462	-3.46603	0.000528206	0.0264716
ENSG00000167601	AXL	2121.26	-0.306998	0.0885764	-3.46592	0.000528423	0.0264716
ENSG00000064651	SLC12A2	4902.63	0.379166	0.109747	3.45491	0.000550475	0.0265398
ENSG00000101182	PSMA7	1613.21	-0.143894	0.0415831	-3.4604	0.000539382	0.0265398
ENSG00000103540	CCP110	3984.88	0.359313	0.104029	3.45396	0.000552413	0.0265398
ENSG00000104154	SLC30A4	1842.38	0.180277	0.0521285	3.45833	0.000543536	0.0265398
ENSG00000104522	GFUS	406.157	-0.27722	0.0802438	-3.45472	0.000550866	0.0265398
ENSG00000112893	MAN2A1	3997.33	0.487967	0.141166	3.45669	0.000546857	0.0265398
ENSG00000116574	RHOU	2524.82	0.582199	0.168413	3.45698	0.000546271	0.0265398
ENSG00000167641	PPP1R14A	557.203	0.877985	0.254023	3.45631	0.000547615	0.0265398
ENSG00000178826	TMEM139	19.5877	1.15569	0.333699	3.46328	0.000533639	0.0265398
ENSG00000186654	PRR5	325.583	-0.295605	0.0855393	-3.45578	0.0005487	0.0265398
ENSG00000187164	SHTN1	5631.63	0.467471	0.135084	3.4606	0.000538968	0.0265398
ENSG00000197099		27.7468	0.538998	0.156036	3.45432	0.000551679	0.0265398
ENSG00000227392	HPN-AS1	76.6218	1.02919	0.297758	3.45646	0.000547318	0.0265398
ENSG00000259172	SNRPA1-DT	29.6608	0.685509	0.198286	3.45718	0.000545868	0.0265398
ENSG00000264578		18.1339	0.768034	0.221704	3.46423	0.00053175	0.0265398
ENSG00000272732		21.8723	0.560479	0.162054	3.4586	0.000542996	0.0265398
ENSG00000281026	N4BP2L2-IT2	251.873	0.410785	0.118649	3.46219	0.000535793	0.0265398
ENSG00000107281	NPDC1	3285.77	-0.216937	0.0628338	-3.45255	0.000555311	0.0265802
ENSG00000225151	GOLGA2P7	944.561	-0.310929	0.0900656	-3.45226	0.000555921	0.0265802
ENSG00000136451	VEZF1	1597.62	0.314375	0.0911015	3.45082	0.000558882	0.0266021
ENSG00000213976		40.0291	0.398274	0.115417	3.45074	0.000559047	0.0266021
ENSG00000114779	ABHD14B	236.348	-0.288248	0.0836052	-3.44773	0.000565323	0.0268209
ENSG00000161955	TNFSF13	727.686	-0.398851	0.115701	-3.44724	0.000566335	0.0268209
ENSG00000127995	CASD1	3019.85	0.203683	0.0591077	3.44596	0.000569038	0.026885
ENSG00000156384	SFR1	160.115	0.445288	0.129348	3.44257	0.00057622	0.02716
ENSG00000070366	SMG6	2687.08	-0.296657	0.0861974	-3.4416	0.000578292	0.0271717
ENSG00000108375	RNF43	205.919	-0.627316	0.182364	-3.4399	0.000581919	0.0271717
ENSG00000164684	ZNF704	4814.57	0.225803	0.0656401	3.44001	0.000581689	0.0271717
ENSG00000168216	LMBRD1	3102.66	0.193576	0.056261	3.44068	0.000580251	0.0271717
ENSG00000237166	LINC01792	95.4559	0.947907	0.275773	3.43727	0.000587611	0.0273722
ENSG00000241945	PWP2	184.972	0.932808	0.27143	3.43665	0.00058896	0.0273722
ENSG00000081154	PCNP	4465.62	0.167659	0.0488429	3.43261	0.000597803	0.0276543
ENSG00000143442	POGZ	4629.89	0.21174	0.0616791	3.43293	0.000597102	0.0276543
ENSG00000207955		281.756	1.00084	0.291743	3.43054	0.00060239	0.027766
ENSG00000279885		34.8781	0.664935	0.193844	3.43026	0.000603004	0.027766
ENSG00000231955		41.5306	0.569093	0.16595	3.4293	0.000605141	0.0278002
ENSG00000092421	SEMA6A	2942.27	0.415377	0.121165	3.4282	0.000607592	0.0278486
ENSG00000130255	RPL36	1386.75	-0.2092	0.061077	-3.42519	0.000614372	0.0280305
ENSG00000204991	SPIRE2	932.142	-0.194127	0.0566724	-3.42542	0.000613855	0.0280305
ENSG00000170537	TMC7	458.252	0.627319	0.183208	3.42408	0.000616874	0.0280804
ENSG00000149930	TAOK2	4041.17	-0.165572	0.0483664	-3.42329	0.000618677	0.0280984
ENSG00000099995	SF3A1	4337.53	-0.192887	0.0564145	-3.41911	0.000628258	0.0281435
ENSG00000105518	TMEM205	923.12	-0.15103	0.044166	-3.4196	0.000627129	0.0281435
ENSG00000124786	SLC35B3	222.743	0.192491	0.0563077	3.41855	0.000629552	0.0281435
ENSG00000127838	PNKD	3730.57	-0.148539	0.0434228	-3.42076	0.000624466	0.0281435
ENSG00000147488	ST18	1391.21	0.936259	0.273763	3.41996	0.000626296	0.0281435
ENSG00000181690	PLAG1	180.309	0.284112	0.0830815	3.41968	0.000626955	0.0281435
ENSG00000183773	AIFM3	1909.18	-0.380603	0.111273	-3.42046	0.000625155	0.0281435
ENSG00000154639	CXADR	1600.25	0.26052	0.0762368	3.41725	0.000632568	0.0282151
ENSG00000100412	ACO2	11334.5	-0.149786	0.0438479	-3.41602	0.000635424	0.0282162
ENSG00000139737	SLAIN1	3684.25	0.52578	0.153892	3.41656	0.000634171	0.0282162
ENSG00000149948	HMGA2	34.9857	0.433354	0.126886	3.4153	0.000637107	0.0282281
ENSG00000084453	SLCO1A2	3013.27	0.718338	0.210422	3.4138	0.000640642	0.0282301
ENSG00000197444	OGDHL	3756.96	-0.2792	0.0817766	-3.41418	0.000639747	0.0282301
ENSG00000265491	RNF115	3045.61	0.162386	0.047572	3.41347	0.000641401	0.0282301
ENSG00000104964	TLE5	16469.2	-0.207144	0.06072	-3.41146	0.000646153	0.0283766
ENSG00000166166	TRMT61A	581.935	-0.211887	0.0621756	-3.40788	0.000654697	0.0286665
ENSG00000197045	GMFB	7301.31	0.144153	0.0423047	3.40749	0.000655628	0.0286665
ENSG00000011426	ANLN	2960.57	0.91304	0.26814	3.40508	0.000661438	0.0286752
ENSG00000031691	CENPQ	141.653	0.371308	0.109085	3.40384	0.00066445	0.0286752
ENSG00000059758	CDK17	4250.17	0.143161	0.0420718	3.40278	0.000667038	0.0286752
ENSG00000103202	NME4	451.675	-0.207379	0.0609443	-3.40277	0.000667069	0.0286752
ENSG00000169231	THBS3	156.99	-0.400405	0.117665	-3.40292	0.000666709	0.0286752
ENSG00000183111	ARHGEF37	1059.72	0.456549	0.134174	3.40266	0.000667332	0.0286752
ENSG00000255804	OR6J1	23.2179	0.501115	0.147244	3.4033	0.000665777	0.0286752
ENSG00000268189		41.461	0.745398	0.218951	3.4044	0.000663089	0.0286752
ENSG00000112276	BVES	322.72	0.530367	0.155923	3.40146	0.000670268	0.0286966
ENSG00000230487	PSMG3-AS1	794.262	-0.3816	0.112193	-3.40128	0.000670709	0.0286966
ENSG00000063660	GPC1	4298.25	-0.263987	0.0776475	-3.39982	0.000674299	0.0287884
ENSG00000105953	OGDH	6246.74	-0.148183	0.0437104	-3.39012	0.000698622	0.0291613
ENSG00000116857	TMEM9	2139.63	-0.194716	0.057372	-3.39392	0.000688993	0.0291613
ENSG00000119684	MLH3	1632.23	0.22515	0.0663825	3.39171	0.000694568	0.0291613
ENSG00000122756	CNTFR	1768.91	-0.325457	0.0959734	-3.39111	0.000696094	0.0291613
ENSG00000142327	RNPEPL1	783.429	-0.331387	0.0977172	-3.39129	0.000695638	0.0291613
ENSG00000162836	ACP6	383.685	-0.489213	0.144234	-3.39181	0.000694333	0.0291613
ENSG00000166173	LARP6	2730.93	0.395164	0.116556	3.39035	0.00069803	0.0291613
ENSG00000183617	MRPL54	416.644	-0.254196	0.0748715	-3.3951	0.000686042	0.0291613
ENSG00000188283	ZNF383	861.503	0.149652	0.0440757	3.39533	0.000685449	0.0291613
ENSG00000188706	ZDHHC9	2310.36	0.467504	0.13791	3.38992	0.000699123	0.0291613
ENSG00000235903	CPB2-AS1	820.932	0.528745	0.155972	3.39	0.000698929	0.0291613
ENSG00000142655	PEX14	1035.65	-0.193708	0.0571626	-3.38871	0.000702219	0.0291684
ENSG00000280486		63.4868	0.820927	0.242236	3.38896	0.000701594	0.0291684
ENSG00000012983	MAP4K5	1501.43	0.284732	0.0840572	3.38736	0.000705693	0.0292518
ENSG00000137710	RDX	3614.73	0.39497	0.116692	3.38471	0.000712532	0.0293278
ENSG00000164530	PI16	214.719	-0.604728	0.178712	-3.38381	0.000714882	0.0293278
ENSG00000172932	ANKRD13D	1211.41	-0.217559	0.0642813	-3.38449	0.000713116	0.0293278
ENSG00000244274	DBNDD2	4451.33	0.600654	0.177417	3.38554	0.000710387	0.0293278
ENSG00000279789		66.6653	0.412525	0.121903	3.38405	0.000714249	0.0293278
ENSG00000171055	FEZ2	2262.19	0.132645	0.0392075	3.38316	0.000716568	0.0293366
ENSG00000154493	C10orf90	452.695	0.679408	0.200883	3.38212	0.000719298	0.029388
ENSG00000105419	MEIS3	2305.16	-0.465947	0.13784	-3.38034	0.000723951	0.0295177
ENSG00000162430	SELENON	3123.96	-0.189549	0.0561031	-3.37859	0.000728581	0.0295253
ENSG00000168297	PXK	2200.26	0.522685	0.154699	3.37873	0.000728224	0.0295253
ENSG00000187688	TRPV2	341.986	-0.50195	0.148548	-3.37903	0.00072741	0.0295253
ENSG00000095574	IKZF5	1473.76	0.22119	0.0654964	3.37714	0.00073245	0.0295699
ENSG00000133243	BTBD2	6044.23	-0.207149	0.0613611	-3.3759	0.000735753	0.0295699
ENSG00000147905	ZCCHC7	813.655	-0.209356	0.0620241	-3.3754	0.000737098	0.0295699
ENSG00000150867	PIP4K2A	7577.48	0.594879	0.176154	3.37704	0.000732699	0.0295699
ENSG00000170632	ARMC10	1716.27	0.152639	0.0452106	3.37618	0.000734991	0.0295699
ENSG00000198837	DENND4B	4836.2	-0.184832	0.0547955	-3.37312	0.000743205	0.0297551
ENSG00000047315	POLR2B	4017.02	0.20859	0.0618724	3.3713	0.000748146	0.0297738
ENSG00000126267	COX6B1	2025.45	-0.194121	0.0575982	-3.37025	0.000750996	0.0297738
ENSG00000130958	SLC35D2	228.93	0.535273	0.158763	3.37152	0.000747556	0.0297738
ENSG00000137218	FRS3	1001.74	-0.216405	0.0642323	-3.36911	0.000754127	0.0297738
ENSG00000162702	ZNF281	1319.01	0.194067	0.0575952	3.36949	0.000753062	0.0297738
ENSG00000163781	TOPBP1	1532.15	0.156952	0.0465835	3.36927	0.000753668	0.0297738
ENSG00000272405		36.3811	-0.705162	0.209241	-3.37009	0.00075144	0.0297738
ENSG00000144283	PKP4	7067.01	0.228263	0.0677819	3.36762	0.000758213	0.029876
ENSG00000260788		180.78	1.21262	0.360295	3.36562	0.000763709	0.0300332
ENSG00000099864	PALM	11018.2	-0.234091	0.0695879	-3.36396	0.00076834	0.0300966
ENSG00000105701	FKBP8	14646.1	-0.192779	0.0573035	-3.36418	0.000767704	0.0300966
ENSG00000015532	XYLT2	740.879	-0.154904	0.0460675	-3.36255	0.000772254	0.0301906
ENSG00000198898	CAPZA2	4221.42	-0.145164	0.0431781	-3.36198	0.000773853	0.0301939
ENSG00000109654	TRIM2	25437.5	0.194183	0.0577856	3.36041	0.000778271	0.0302479
ENSG00000178209	PLEC	18994.4	-0.247078	0.0735204	-3.36068	0.000777514	0.0302479
ENSG00000245156		59.5334	0.322896	0.0961125	3.35957	0.000780641	0.030281
ENSG00000104177	MYEF2	3577.73	0.185331	0.0551739	3.35903	0.000782167	0.0302813
ENSG00000100280	AP1B1	5213.06	-0.176261	0.0525008	-3.35731	0.000787047	0.0304111
ENSG00000163430	FSTL1	1490.74	-0.439094	0.130818	-3.35654	0.000789245	0.0304371
ENSG00000054267	ARID4B	2760.71	0.17869	0.0533272	3.35083	0.000805707	0.0306832
ENSG00000054611	TBC1D22A	1008.64	-0.155838	0.0465077	-3.3508	0.000805773	0.0306832
ENSG00000137941	TTLL7	8346.77	0.314919	0.0939613	3.35158	0.000803517	0.0306832
ENSG00000149633	KIAA1755	994.761	0.548443	0.163731	3.34966	0.00080911	0.0306832
ENSG00000152082	MZT2B	1663.43	-0.147557	0.0440093	-3.35286	0.000799803	0.0306832
ENSG00000166912	MTMR10	3149.14	0.366247	0.109337	3.3497	0.000809005	0.0306832
ENSG00000272888	CHASERR	1455.94	0.27102	0.0808441	3.35238	0.000801202	0.0306832
ENSG00000279803		35.7256	0.730187	0.217997	3.34953	0.000809477	0.0306832
ENSG00000280385		33.6287	0.507413	0.151463	3.35007	0.000807906	0.0306832
ENSG00000100319	ZMAT5	235.311	-0.219382	0.0655154	-3.34856	0.000812335	0.0307331
ENSG00000136867	SLC31A2	666.326	0.714041	0.213306	3.3475	0.000815438	0.0307563
ENSG00000183230	CTNNA3	1255.81	0.915072	0.273376	3.3473	0.000816034	0.0307563
ENSG00000145354	CISD2	1271.57	0.24082	0.0719963	3.34489	0.000823152	0.0309246
ENSG00000255498		50.4447	0.521201	0.155827	3.34474	0.000823602	0.0309246
ENSG00000160408	ST6GALNAC6	4565.14	-0.183414	0.0548523	-3.34377	0.000826483	0.0309745
ENSG00000269900	RMRP	27140.7	-0.788605	0.235882	-3.34322	0.000828108	0.0309772
ENSG00000149179	C11orf49	2265.1	-0.165186	0.0494172	-3.34268	0.000829742	0.0309801
ENSG00000073417	PDE8A	1296.1	0.52811	0.158038	3.34165	0.000832812	0.0309873
ENSG00000120686	UFM1	2202.92	0.157789	0.0472236	3.34131	0.000833843	0.0309873
ENSG00000128250	RFPL1	50.6364	0.577221	0.172819	3.34003	0.000837704	0.0309873
ENSG00000176381	PRR18	1109.38	0.852614	0.25522	3.3407	0.000835666	0.0309873
ENSG00000280347		222.184	0.294186	0.0880706	3.34034	0.00083676	0.0309873
ENSG00000186231	KLHL32	1610.89	0.341463	0.102279	3.33854	0.000842196	0.0310419
ENSG00000271576	PRKACB-DT	26.7117	0.441942	0.132377	3.33851	0.000842296	0.0310419
ENSG00000106460	TMEM106B	5896.09	0.164594	0.0493415	3.33582	0.00085049	0.0312733
ENSG00000287299		88.0058	0.594367	0.178199	3.33542	0.000851709	0.0312733
ENSG00000064042	LIMCH1	8606.97	0.279687	0.0838757	3.33454	0.000854405	0.0313146
ENSG00000103089	FA2H	808.555	0.891622	0.267588	3.33208	0.000862009	0.0313626
ENSG00000152484	USP12	2850.19	0.160194	0.0480835	3.33157	0.000863579	0.0313626
ENSG00000185163	DDX51	1086.35	-0.375751	0.112749	-3.33262	0.00086033	0.0313626
ENSG00000225614	ZNF469	1222.12	-0.381101	0.114337	-3.33314	0.000858723	0.0313626
ENSG00000281376	ABALON	83.8989	0.436626	0.13103	3.33226	0.000861448	0.0313626
ENSG00000010278	CD9	1451.33	0.584215	0.175557	3.32778	0.000875418	0.0314176
ENSG00000072840	EVC	323.815	-0.361599	0.108701	-3.32655	0.000879276	0.0314176
ENSG00000088543	C3orf18	1027.97	-0.194997	0.05861	-3.32703	0.00087778	0.0314176
ENSG00000122545	SEPTIN7	13849.1	0.205999	0.0618689	3.3296	0.000869713	0.0314176
ENSG00000147601	TERF1	1244.44	0.193452	0.0581024	3.32951	0.000869997	0.0314176
ENSG00000171451	DSEL	2111.64	0.247386	0.0743243	3.32847	0.000873251	0.0314176
ENSG00000178038	ALS2CL	271.4	-0.495479	0.148774	-3.33042	0.00086716	0.0314176
ENSG00000229989	MIR181A1HG	124.598	0.625361	0.187939	3.32747	0.000876388	0.0314176
ENSG00000271452		62.7401	0.372927	0.112103	3.32664	0.00087899	0.0314176
ENSG00000162512	SDC3	9769.35	-0.195595	0.0588081	-3.32598	0.000881071	0.0314254
ENSG00000068878	PSME4	1807.6	0.255148	0.0767446	3.32464	0.000885337	0.031465
ENSG00000266900		20.3142	0.47263	0.142148	3.32493	0.000884419	0.031465
ENSG00000239704	CDRT4	191.827	0.568581	0.171058	3.32391	0.000887638	0.0314906
ENSG00000184922	FMNL1	1383.76	-0.250347	0.0753384	-3.32297	0.000890655	0.0315415
ENSG00000076554	TPD52	5242.86	0.173845	0.0523532	3.32062	0.000898174	0.0317434
ENSG00000175106	TVP23C	255.127	0.36498	0.109927	3.3202	0.000899539	0.0317434
ENSG00000160211	G6PD	1329.05	-0.183257	0.0552072	-3.31944	0.000901986	0.0317594
ENSG00000188153	COL4A5	1338.15	0.861916	0.259686	3.31907	0.000903178	0.0317594
ENSG00000005379	TSPOAP1	6720.39	-0.276243	0.0832545	-3.31806	0.000906453	0.0318108
ENSG00000147548	NSD3	8281.06	0.142853	0.0430588	3.31763	0.000907832	0.0318108
ENSG00000018510	AGPS	2073.88	0.13701	0.0413202	3.3158	0.000913808	0.0318588
ENSG00000091527	CDV3	4046.3	0.179727	0.0541949	3.31631	0.000912152	0.0318588
ENSG00000177200	CHD9	7326.37	0.135361	0.0408237	3.31574	0.000913995	0.0318588
ENSG00000105088	OLFM2	3512.74	-0.331063	0.0999218	-3.31323	0.000922261	0.0318684
ENSG00000105699	LSR	250.451	-0.487405	0.147106	-3.31329	0.000922067	0.0318684
ENSG00000138606	SHF	783.183	-0.278686	0.0840659	-3.31509	0.000916127	0.0318684
ENSG00000232044	SILC1	2031.55	0.462245	0.139468	3.31434	0.000918606	0.0318684
ENSG00000261093		109.588	0.447509	0.135064	3.31332	0.000921958	0.0318684
ENSG00000101098	RIMS4	5784.79	-0.248437	0.0750161	-3.31178	0.000927059	0.0318684
ENSG00000198160	MIER1	1754.68	0.174717	0.0527562	3.31178	0.00092705	0.0318684
ENSG00000279544		42.4054	0.431037	0.130146	3.31196	0.000926441	0.0318684
ENSG00000160932	LY6E	3025.2	-0.229863	0.0694393	-3.31027	0.000932069	0.0319649
ENSG00000280010		18.0754	0.612533	0.185057	3.30997	0.000933071	0.0319649
ENSG00000170017	ALCAM	4510.56	0.298585	0.0902693	3.30771	0.000940607	0.0321127
ENSG00000204655	MOG	2401.38	0.928408	0.280679	3.30772	0.000940572	0.0321127
ENSG00000133619	KRBA1	782.247	-0.240618	0.0727878	-3.30574	0.000947263	0.032188
ENSG00000135698	MPHOSPH6	418.678	0.196117	0.0593289	3.3056	0.000947739	0.032188
ENSG00000163697	APBB2	3891.98	0.226816	0.0685967	3.30652	0.000944633	0.032188
ENSG00000268205		2389.6	0.17717	0.0536042	3.30515	0.00094927	0.032188
ENSG00000239665		1030.94	0.197682	0.0598365	3.3037	0.000954164	0.032299
ENSG00000120896	SORBS3	1560.01	-0.271841	0.0823401	-3.30144	0.000961904	0.0323414
ENSG00000225663	MCRIP1	1976.53	-0.196058	0.0593823	-3.30163	0.000961237	0.0323414
ENSG00000237950	LINC02918	52.8886	0.370333	0.112141	3.30238	0.000958696	0.0323414
ENSG00000273015		621.494	0.266205	0.0806274	3.30167	0.000961123	0.0323414
ENSG00000100427	MLC1	8034.39	-0.283156	0.0858059	-3.29996	0.000966984	0.0324574
ENSG00000224086	PPM1F-AS1	294.707	-0.543751	0.164809	-3.29927	0.000969366	0.0324827
ENSG00000139629	GALNT6	350.551	0.864068	0.261948	3.29863	0.000971593	0.0325027
ENSG00000164124	TMEM144	4352.56	0.91236	0.27663	3.29812	0.000973332	0.0325064
ENSG00000115808	STRN	4218.47	0.243844	0.0739598	3.29698	0.000977295	0.0325819
ENSG00000196187	TMEM63A	1784.27	0.846239	0.256706	3.29653	0.000978861	0.0325819
ENSG00000092871	RFFL	1832.91	0.400605	0.121662	3.29278	0.000992035	0.0327079
ENSG00000099956	SMARCB1	1663.39	-0.172782	0.0524586	-3.29368	0.000988837	0.0327079
ENSG00000100034	PPM1F	2376.89	-0.186986	0.0567517	-3.29482	0.000984862	0.0327079
ENSG00000144791	LIMD1	501.389	-0.362577	0.11007	-3.29405	0.000987549	0.0327079
ENSG00000185803	SLC52A2	363.614	-0.205054	0.0622701	-3.29297	0.000991333	0.0327079
ENSG00000198315	ZKSCAN8	1719.2	0.151946	0.0461601	3.29172	0.000995771	0.0327079
ENSG00000236283		28.9254	-0.600211	0.182325	-3.29198	0.000994862	0.0327079
ENSG00000261678	SCRT1	4028.57	-0.306407	0.093082	-3.2918	0.0009955	0.0327079
ENSG00000256771	ZNF253	697.088	0.229875	0.0698606	3.29049	0.00100013	0.0327971
ENSG00000172817	CYP7B1	1816.38	0.315411	0.0958782	3.2897	0.00100293	0.0328349
ENSG00000080845	DLGAP4	6520.53	-0.216695	0.0658978	-3.28835	0.00100775	0.0328631
ENSG00000105220	GPI	19532.8	-0.220078	0.0669249	-3.28844	0.00100745	0.0328631
ENSG00000148541	FAM13C	1577.73	0.313475	0.0953369	3.28808	0.00100874	0.0328631
ENSG00000028116	VRK2	293.513	0.69429	0.21157	3.28162	0.00103213	0.0333155
ENSG00000068323	TFE3	3165.2	-0.165903	0.0505377	-3.28276	0.00102796	0.0333155
ENSG00000095787	WAC	8800.17	0.194013	0.0591206	3.28164	0.00103205	0.0333155
ENSG00000115468	EFHD1	3146.33	0.60376	0.183932	3.28252	0.00102884	0.0333155
ENSG00000171202	TMEM126A	361.538	0.161187	0.04909	3.2835	0.00102527	0.0333155
ENSG00000185418	TARS3	1494.51	0.211329	0.0644007	3.28148	0.00103265	0.0333155
ENSG00000213523	SRA1	556.909	-0.222707	0.0678856	-3.28062	0.00103578	0.0333626
ENSG00000168214	RBPJ	3588.53	0.21923	0.0668507	3.2794	0.00104029	0.033402
ENSG00000169738	DCXR	987.033	-0.265828	0.0810605	-3.27938	0.00104036	0.033402
ENSG00000078269	SYNJ2	4637.9	0.35673	0.108899	3.27577	0.00105374	0.0335988
ENSG00000100243	CYB5R3	3945.14	-0.236339	0.0721818	-3.27421	0.00105956	0.0335988
ENSG00000131069	ACSS2	923.159	0.264976	0.0808749	3.27637	0.00105152	0.0335988
ENSG00000142235	LMTK3	6038.31	-0.222241	0.0678785	-3.27411	0.00105997	0.0335988
ENSG00000158062	UBXN11	699.595	-0.233511	0.0713134	-3.27443	0.00105876	0.0335988
ENSG00000163964	PIGX	1460.83	0.232097	0.0708885	3.27412	0.00105992	0.0335988
ENSG00000166348	USP54	4598.39	0.406376	0.12405	3.27592	0.00105319	0.0335988
ENSG00000182648	LINC01006	377.012	-0.257325	0.078535	-3.27656	0.00105079	0.0335988
ENSG00000093144	ECHDC1	1143.17	0.120748	0.0369249	3.27009	0.00107513	0.0338718
ENSG00000106012	IQCE	2594.1	-0.223946	0.0685152	-3.26856	0.00108097	0.0338718
ENSG00000107719	PALD1	865.709	-0.338077	0.103435	-3.26851	0.00108117	0.0338718
ENSG00000115257	PCSK4	111.456	-0.462139	0.141403	-3.26824	0.00108217	0.0338718
ENSG00000159214	CCDC24	258.889	-0.274071	0.0838245	-3.26957	0.00107709	0.0338718
ENSG00000162086	ZNF75A	613.837	0.17941	0.0548921	3.26841	0.00108154	0.0338718
ENSG00000170113	NIPA1	5473.7	0.195923	0.0599339	3.26899	0.00107931	0.0338718
ENSG00000185386	MAPK11	1473.89	-0.243321	0.0743971	-3.27057	0.00107333	0.0338718
ENSG00000124251	TP53TG5	61.3271	0.992541	0.303774	3.26737	0.00108552	0.0339235
ENSG00000139746	RBM26	2988.42	0.11387	0.0348564	3.26683	0.00108759	0.0339348
ENSG00000125944	HNRNPR	4064.85	0.164903	0.0505068	3.26496	0.00109478	0.0339996
ENSG00000132382	MYBBP1A	2305.8	-0.225562	0.0690848	-3.265	0.00109465	0.0339996
ENSG00000214140	PRCD	103.445	0.57656	0.176548	3.26574	0.00109176	0.0339996
ENSG00000099785	MARCHF2	1648.81	-0.223995	0.0686771	-3.26157	0.00110796	0.0340994
ENSG00000103145	HCFC1R1	1031.25	-0.242285	0.0742748	-3.262	0.00110628	0.0340994
ENSG00000130338	TULP4	20366.9	0.207099	0.0635151	3.26062	0.00111168	0.0340994
ENSG00000150991	UBC	34336.8	-0.150995	0.0463079	-3.26067	0.00111148	0.0340994
ENSG00000181555	SETD2	4757.56	0.116757	0.0358045	3.26097	0.00111031	0.0340994
ENSG00000245293	CYP2U1-AS1	458.13	0.697823	0.213944	3.26171	0.00110743	0.0340994
ENSG00000262188	LINC01978	39.3487	1.05443	0.323109	3.26339	0.00110089	0.0340994
ENSG00000278619	MRM1	128.858	-0.240946	0.0738696	-3.26177	0.00110717	0.0340994
ENSG00000128534	LSM8	1731.78	0.202517	0.0621231	3.25994	0.00111437	0.0341295
ENSG00000170775	GPR37	3056.47	0.740478	0.227177	3.25947	0.00111621	0.0341334
ENSG00000183386	FHL3	215.566	-0.250404	0.076866	-3.25767	0.0011233	0.0341877
ENSG00000196104	SPOCK3	3500.99	0.394314	0.121056	3.25728	0.00112484	0.0341877
ENSG00000258725	PRC1-AS1	23.8218	-0.516227	0.158445	-3.25809	0.00112166	0.0341877
ENSG00000279166		161.231	0.515484	0.158237	3.25767	0.00112329	0.0341877
ENSG00000162607	USP1	1445.93	0.158674	0.048721	3.25679	0.0011268	0.034195
ENSG00000167755	KLK6	636.967	0.942403	0.289452	3.25582	0.00113065	0.0342597
ENSG00000112144	CILK1	1384.29	0.251457	0.0772909	3.25338	0.00114041	0.0344578
ENSG00000157827	FMNL2	9416.92	0.268961	0.0826891	3.25268	0.00114322	0.0344578
ENSG00000162065	TBC1D24	4508.98	-0.219821	0.067586	-3.25246	0.0011441	0.0344578
ENSG00000165417	GTF2A1	3994.27	0.181687	0.0558581	3.25265	0.00114332	0.0344578
ENSG00000114650	SCAP	3320.73	-0.172818	0.0531833	-3.24947	0.00115619	0.0347694
ENSG00000269982		77.8714	0.362086	0.111457	3.24866	0.00115948	0.0348158
ENSG00000005801	ZNF195	831.926	0.168706	0.0519497	3.24749	0.00116428	0.0348165
ENSG00000087266	SH3BP2	1105.71	-0.408924	0.125941	-3.24695	0.00116649	0.0348165
ENSG00000123989	CHPF	2138.54	-0.211032	0.0649813	-3.24758	0.00116393	0.0348165
ENSG00000271894		358.551	0.585948	0.18046	3.24697	0.00116642	0.0348165
ENSG00000204160	ZDHHC18	796.208	-0.250417	0.0771435	-3.24612	0.00116991	0.0348665
ENSG00000282951		21.2923	0.775004	0.238844	3.24481	0.00117529	0.0349744
ENSG00000162076	FLYWCH2	432.322	-0.189323	0.0583578	-3.24417	0.00117792	0.0350007
ENSG00000137857	DUOX1	73.2441	0.470123	0.145003	3.24216	0.00118629	0.0351967
ENSG00000071082	RPL31	3456.04	-0.276325	0.08528	-3.24021	0.00119442	0.0353011
ENSG00000118369	USP35	970.162	-0.188752	0.0582468	-3.24055	0.00119299	0.0353011
ENSG00000188732	FAM221A	440.496	0.258563	0.0798022	3.24004	0.00119512	0.0353011
ENSG00000169515	CCDC8	131.597	-0.423208	0.130682	-3.23846	0.00120177	0.0353926
ENSG00000286544		20.2041	-0.532593	0.164448	-3.23867	0.00120087	0.0353926
ENSG00000153827	TRIP12	10960.8	0.0876436	0.0270699	3.23767	0.00120509	0.0354383
ENSG00000110011	DNAJC4	476.227	-0.174619	0.0539447	-3.237	0.00120792	0.0354692
ENSG00000157873	TNFRSF14	385.496	-0.335061	0.103571	-3.23508	0.00121609	0.0354999
ENSG00000174574	AKIRIN1	2811.52	0.163766	0.0506147	3.23553	0.00121416	0.0354999
ENSG00000176463	SLCO3A1	1582.45	0.35983	0.111206	3.23572	0.00121335	0.0354999
ENSG00000197694	SPTAN1	63510.8	-0.171112	0.0528913	-3.23516	0.00121573	0.0354999
ENSG00000010310	GIPR	35.3354	1.10318	0.341181	3.23341	0.00122324	0.0355629
ENSG00000105227	PRX	298.631	-0.596557	0.184503	-3.23332	0.0012236	0.0355629
ENSG00000177728	TMEM94	4606.92	-0.256445	0.0792947	-3.23407	0.00122039	0.0355629
ENSG00000105662	CRTC1	9311.3	-0.229919	0.0711201	-3.23283	0.00122571	0.0355722
ENSG00000106633	GCK	97.7963	-0.331958	0.102704	-3.23219	0.00122847	0.0356006
ENSG00000114923	SLC4A3	3107.38	-0.246635	0.0763399	-3.23075	0.00123468	0.0356251
ENSG00000139433	GLTP	1311.25	0.471339	0.145886	3.23087	0.00123414	0.0356251
ENSG00000188342	GTF2F2	476.863	0.161631	0.0500257	3.23096	0.00123375	0.0356251
ENSG00000106683	LIMK1	5519.33	-0.248527	0.0769501	-3.22972	0.00123911	0.0356973
ENSG00000114541	FRMD4B	831.87	0.636327	0.197071	3.22893	0.00124255	0.0356973
ENSG00000170425	ADORA2B	213.503	-0.388001	0.120164	-3.22894	0.00124251	0.0356973
ENSG00000280160		20.941	0.453147	0.140358	3.22851	0.00124437	0.0356982
ENSG00000149782	PLCB3	485.634	-0.266271	0.0825319	-3.22628	0.00125413	0.0359264
ENSG00000146067	FAM193B	1844.55	-0.285718	0.0885965	-3.22494	0.00126	0.0360427
ENSG00000168490	PHYHIP	21237	-0.242089	0.0750875	-3.22409	0.00126373	0.0360976
ENSG00000081479	LRP2	1642.03	1.05203	0.326617	3.22099	0.00127747	0.0362822
ENSG00000103978	TMEM87A	1366.32	0.214309	0.0665288	3.22129	0.00127613	0.0362822
ENSG00000122482	ZNF644	2840.11	0.178191	0.0553033	3.22207	0.00127267	0.0362822
ENSG00000163536	SERPINI1	9537.95	0.263832	0.0818917	3.22172	0.00127422	0.0362822
ENSG00000184007	PTP4A2	9086.95	0.3074	0.0954552	3.22036	0.00128029	0.0363106
ENSG00000279495		135.733	0.449128	0.139508	3.21937	0.00128473	0.0363335
ENSG00000280798	LINC00294	2615.42	0.137529	0.0427194	3.21937	0.00128474	0.0363335
ENSG00000141258	SGSM2	5985.99	-0.229908	0.0714273	-3.21877	0.00128741	0.0363574
ENSG00000133111	RFXAP	229.647	0.268423	0.083495	3.21484	0.00130516	0.0367594
ENSG00000183726	TMEM50A	1991.55	0.145985	0.0454103	3.21481	0.00130533	0.0367594
ENSG00000002834	LASP1	5725.61	-0.129596	0.0403198	-3.21419	0.00130811	0.0367858
ENSG00000269940		75.7409	0.373508	0.116241	3.21321	0.00131262	0.0368605
ENSG00000132846	ZBED3	502.565	0.462315	0.143978	3.211	0.00132273	0.0369911
ENSG00000165959	CLMN	2647.69	0.629338	0.196009	3.21076	0.00132384	0.0369911
ENSG00000188747	NOXA1	170.544	-0.475634	0.148125	-3.21102	0.00132264	0.0369911
ENSG00000240857	RDH14	457.389	0.184709	0.0575314	3.21058	0.00132469	0.0369911
ENSG00000107863	ARHGAP21	14790.2	0.184437	0.0574836	3.20852	0.00133422	0.0370606
ENSG00000148331	ASB6	1616.03	-0.178768	0.0557183	-3.20843	0.00133461	0.0370606
ENSG00000160678	S100A1	2140.05	-0.348399	0.108573	-3.20889	0.00133247	0.0370606
ENSG00000259417	CTXND1	797.472	-0.400321	0.124727	-3.20958	0.00132928	0.0370606
ENSG00000162631	NTNG1	805.336	-0.294499	0.0918058	-3.20785	0.00133731	0.0370838
ENSG00000285338		21.819	-0.657609	0.205074	-3.20668	0.00134275	0.0371831
ENSG00000114554	PLXNA1	6714.43	-0.254977	0.0795568	-3.20496	0.00135079	0.0372176
ENSG00000172046	USP19	2392.14	-0.171291	0.0534402	-3.20528	0.00134932	0.0372176
ENSG00000186272	ZNF17	461.888	0.157592	0.0491581	3.20583	0.00134676	0.0372176
ENSG00000250608	NUDT16-DT	139.658	0.348248	0.108664	3.20482	0.00135147	0.0372176
ENSG00000234545	FAM133B	645.529	0.186367	0.0581781	3.20339	0.0013582	0.0373514
ENSG00000270344	POC1B-AS1	179.613	0.302433	0.094442	3.20231	0.00136328	0.0374395
ENSG00000227706		267.187	0.31463	0.0982899	3.20104	0.00136932	0.0375535
ENSG00000141429	GALNT1	1277.86	0.231612	0.0723874	3.19961	0.00137612	0.0376884
ENSG00000005882	PDK2	3210.67	-0.238553	0.0745982	-3.19785	0.00138458	0.0378162
ENSG00000099814	CEP170B	12010.7	-0.259297	0.0810828	-3.19793	0.00138418	0.0378162
ENSG00000110717	NDUFS8	1338.62	-0.205037	0.0642865	-3.18943	0.00142553	0.0382567
ENSG00000130822	PNCK	2104.66	-0.348579	0.109313	-3.1888	0.00142865	0.0382567
ENSG00000134970	TMED7	3607.28	0.196837	0.0616487	3.19288	0.00140861	0.0382567
ENSG00000138050	THUMPD2	250.874	0.275142	0.0862618	3.18962	0.0014246	0.0382567
ENSG00000141639	MAPK4	4596.97	-0.291684	0.0913977	-3.19138	0.00141597	0.0382567
ENSG00000153006	SREK1IP1	1060.21	0.172263	0.054048	3.18723	0.00143643	0.0382567
ENSG00000155792	DEPTOR	759.944	0.285807	0.0896739	3.18718	0.00143665	0.0382567
ENSG00000160223	ICOSLG	944.21	0.736681	0.230973	3.18947	0.00142533	0.0382567
ENSG00000163346	PBXIP1	4460.34	-0.312959	0.0981886	-3.18732	0.00143596	0.0382567
ENSG00000166845	C18orf54	209.985	0.359071	0.112465	3.19273	0.00140935	0.0382567
ENSG00000176584	DMBT1L1	20.2341	0.675191	0.211853	3.18708	0.00143717	0.0382567
ENSG00000180694	TMEM64	670.66	0.266298	0.0833766	3.19391	0.00140359	0.0382567
ENSG00000181904	C5orf24	3101.99	0.149155	0.0467586	3.18991	0.00142319	0.0382567
ENSG00000183077	AFMID	585.531	0.344401	0.108029	3.18803	0.00143247	0.0382567
ENSG00000185129	PURA	14789.4	0.143106	0.0448667	3.18958	0.0014248	0.0382567
ENSG00000198933	TBKBP1	1614.28	-0.186707	0.0585349	-3.18968	0.00142431	0.0382567
ENSG00000204569	PPP1R10	2197.84	0.200738	0.0629002	3.19137	0.00141598	0.0382567
ENSG00000251629	LINC02241	20.7332	0.746089	0.233944	3.18918	0.00142675	0.0382567
ENSG00000277200	CCDC92B	925.754	-0.182742	0.0572493	-3.19204	0.00141273	0.0382567
ENSG00000006118	TMEM132A	6016.55	-0.232715	0.0732194	-3.17833	0.00148127	0.0383498
ENSG00000012124	CD22	407.78	0.972494	0.305293	3.18544	0.00144532	0.0383498
ENSG00000064393	HIPK2	34313	0.407526	0.128099	3.18133	0.001466	0.0383498
ENSG00000102271	KLHL4	810.987	0.290027	0.0911666	3.18129	0.00146623	0.0383498
ENSG00000119906	SLF2	2509.5	0.215853	0.0678014	3.18361	0.00145451	0.0383498
ENSG00000125912	NCLN	1512.38	-0.168972	0.0531228	-3.18078	0.0014688	0.0383498
ENSG00000131941	RHPN2	405.159	-0.357013	0.112316	-3.17866	0.0014796	0.0383498
ENSG00000135525	MAP7	3297.81	0.278455	0.0876013	3.17866	0.00147955	0.0383498
ENSG00000141564	RPTOR	3144.92	-0.137532	0.0432076	-3.18304	0.00145738	0.0383498
ENSG00000148158	SNX30	4349.53	0.181028	0.0569547	3.17845	0.00148065	0.0383498
ENSG00000152291	TGOLN2	11257	0.116444	0.0366407	3.17799	0.00148298	0.0383498
ENSG00000157551	KCNJ15	253.412	0.358699	0.112858	3.17833	0.00148124	0.0383498
ENSG00000162551	ALPL	635.847	-0.574817	0.180751	-3.18016	0.00147192	0.0383498
ENSG00000163807	KIAA1143	2283.02	0.167435	0.0526407	3.18072	0.00146911	0.0383498
ENSG00000165915	SLC39A13	761.698	-0.20813	0.0654807	-3.17849	0.00148043	0.0383498
ENSG00000173253	DMRT2	39.2545	0.916952	0.287875	3.18524	0.00144633	0.0383498
ENSG00000175756	AURKAIP1	1259.43	-0.167997	0.0528312	-3.17988	0.00147338	0.0383498
ENSG00000184144	CNTN2	12221.5	0.584112	0.183538	3.18252	0.00146	0.0383498
ENSG00000197815		27.1017	0.519113	0.163211	3.18062	0.00146959	0.0383498
ENSG00000224795	NTM-AS1	108.398	0.765662	0.240749	3.18034	0.00147104	0.0383498
ENSG00000229152	ANKRD10-IT1	47.8934	0.51597	0.162034	3.18434	0.00145085	0.0383498
ENSG00000267053		678.554	-0.576725	0.181225	-3.18236	0.00146079	0.0383498
ENSG00000107404	DVL1	4214	-0.210846	0.0663869	-3.17603	0.00149308	0.0385608
ENSG00000078549	ADCYAP1R1	9645.58	-0.216473	0.0681991	-3.17414	0.00150283	0.0387345
ENSG00000167702	KIFC2	5611.79	-0.252688	0.0796127	-3.17397	0.00150369	0.0387345
ENSG00000014216	CAPN1	3268.22	-0.245951	0.0775331	-3.1722	0.00151287	0.0388707
ENSG00000138760	SCARB2	10344.9	0.21346	0.0672861	3.17242	0.00151173	0.0388707
ENSG00000044090	CUL7	1193.4	-0.216665	0.0683325	-3.17075	0.00152045	0.0389857
ENSG00000182504	CEP97	2304.1	0.170065	0.0536381	3.1706	0.00152126	0.0389857
ENSG00000082996	RNF13	2793.78	0.282045	0.0889827	3.16966	0.00152619	0.0390163
ENSG00000105290	APLP1	19495.8	0.289777	0.0914232	3.16962	0.00152637	0.0390163
ENSG00000221914	PPP2R2A	2595.82	0.140332	0.0442849	3.16884	0.00153051	0.039072
ENSG00000157353	FCSK	438.155	-0.261524	0.0825467	-3.16819	0.00153391	0.0391088
ENSG00000008294	SPAG9	12579	0.118465	0.0374288	3.16509	0.00155036	0.0392116
ENSG00000066583	ISOC1	464.315	0.23548	0.0744098	3.16464	0.00155273	0.0392116
ENSG00000107798	LIPA	2243.33	0.385615	0.121853	3.1646	0.00155295	0.0392116
ENSG00000116151	MORN1	410.729	-0.239522	0.0756791	-3.16497	0.00155101	0.0392116
ENSG00000163320	CGGBP1	3694.27	0.188542	0.0595934	3.1638	0.00155721	0.0392116
ENSG00000167965	MLST8	1324.57	-0.225298	0.0712115	-3.16379	0.00155727	0.0392116
ENSG00000168594	ADAM29	18.7619	-0.653886	0.206601	-3.16497	0.00155098	0.0392116
ENSG00000170242	USP47	3647.11	0.137129	0.043317	3.16572	0.001547	0.0392116
ENSG00000179059	ZFP42	20.7885	0.478715	0.151175	3.16663	0.00154218	0.0392116
ENSG00000261408	TEN1-CDK3	48.6863	0.686207	0.216898	3.16373	0.00155761	0.0392116
ENSG00000076826	CAMSAP3	1686.98	-0.235808	0.0745475	-3.16318	0.00156053	0.0392235
ENSG00000164880	INTS1	5910.36	-0.221358	0.0699857	-3.16291	0.00156202	0.0392235
ENSG00000170832	USP32	6531.37	0.121565	0.0384413	3.16235	0.00156503	0.0392497
ENSG00000165949	IFI27	440.167	-0.568599	0.179947	-3.15982	0.00157865	0.0395416
ENSG00000256340	ABCC6P1	16.4962	-0.664946	0.210504	-3.15882	0.00158407	0.0396275
ENSG00000163625	WDFY3	14776.8	0.137617	0.0436194	3.15496	0.0016052	0.0400645
ENSG00000172354	GNB2	3732.61	-0.190018	0.0602294	-3.1549	0.00160555	0.0400645
ENSG00000137145	DENND4C	1961.01	0.173096	0.05491	3.15235	0.00161961	0.0403647
ENSG00000008282	SYPL1	1123.61	0.290486	0.0922142	3.15012	0.00163201	0.0405217
ENSG00000198740	ZNF652	4093.95	0.345295	0.109589	3.15081	0.00162817	0.0405217
ENSG00000204397	CARD16	20.691	-0.660222	0.209582	-3.15019	0.00163166	0.0405217
ENSG00000135632	SMYD5	1049.67	-0.19328	0.0613677	-3.14953	0.00163532	0.0405299
ENSG00000164054	SHISA5	2438.99	-0.200143	0.0635525	-3.14926	0.00163682	0.0405299
ENSG00000168781	PPIP5K1	2854.5	-0.211286	0.0670966	-3.14898	0.00163843	0.0405299
ENSG00000280378		27.9235	0.504553	0.160252	3.1485	0.00164109	0.0405452
ENSG00000143702	CEP170	7219.05	0.138779	0.044085	3.14799	0.00164396	0.0405659
ENSG00000075539	FRYL	5111.69	0.34165	0.108546	3.14752	0.00164664	0.0405669
ENSG00000121753	ADGRB2	11310.1	-0.252898	0.0803641	-3.1469	0.0016501	0.0405669
ENSG00000198964	SGMS1	1449.61	0.236713	0.0752131	3.14723	0.00164827	0.0405669
ENSG00000212864	RNF208	1524.74	-0.240251	0.0763638	-3.14614	0.00165441	0.0406226
ENSG00000110651	CD81	8781.01	-0.219021	0.0696408	-3.14501	0.0016608	0.0406795
ENSG00000141522	ARHGDIA	5544.82	-0.176146	0.0560035	-3.14527	0.00165935	0.0406795
ENSG00000183260	ABHD16B	21.2167	0.465603	0.148206	3.14159	0.00168032	0.0410567
ENSG00000205133	TRIQK	1725.24	0.161301	0.0513399	3.14183	0.00167898	0.0410567
ENSG00000134884	ARGLU1	2352.08	0.222324	0.0707893	3.14064	0.00168581	0.0411403
ENSG00000171877	FRMD5	1379.86	0.257093	0.0818809	3.13984	0.00169041	0.0412023
ENSG00000169554	ZEB2	13224.8	0.36553	0.11643	3.13948	0.0016925	0.0412027
ENSG00000127483	HP1BP3	6536.23	0.134999	0.0430108	3.13871	0.00169691	0.0412597
ENSG00000110090	CPT1A	2306.03	-0.214735	0.0684492	-3.13715	0.00170599	0.04143
ENSG00000137955	RABGGTB	1114.31	0.170121	0.0542547	3.1356	0.00171504	0.0415991
ENSG00000115524	SF3B1	6859.7	0.135461	0.0432079	3.13508	0.00171805	0.0416215
ENSG00000124831	LRRFIP1	1576.39	-0.166906	0.0532576	-3.13393	0.00172482	0.0416339
ENSG00000150510	FAM124A	1141.56	0.373433	0.119145	3.13428	0.00172276	0.0416339
ENSG00000231064	THBS3-AS1	134.169	-0.426395	0.136056	-3.13397	0.00172458	0.0416339
ENSG00000272953		35.4813	0.532995	0.170167	3.13219	0.00173508	0.0418307
ENSG00000128989	ARPP19	19651.9	0.20974	0.0670499	3.12812	0.00175927	0.0420773
ENSG00000136114	THSD1	398.299	-0.336264	0.107488	-3.12838	0.00175772	0.0420773
ENSG00000150967	ABCB9	1157.16	-0.303467	0.0969649	-3.12966	0.00175008	0.0420773
ENSG00000166924	NYAP1	3181.15	-0.204239	0.0652675	-3.12926	0.0017525	0.0420773
ENSG00000240393		32.072	-0.520423	0.1663	-3.12942	0.00175153	0.0420773
ENSG00000267801		45.9185	0.647041	0.206855	3.12799	0.00176008	0.0420773
ENSG00000284505	LYNX1-SLURP2	51.9161	-0.347622	0.111131	-3.12803	0.0017598	0.0420773
ENSG00000226562	CYP4F26P	134.859	-0.427622	0.136758	-3.12685	0.00176691	0.0421899
ENSG00000112559	MDFI	39.3314	-0.647415	0.207117	-3.12585	0.00177294	0.0422362
ENSG00000135070	ISCA1	2803.92	0.163187	0.0522236	3.12477	0.00177944	0.0422362
ENSG00000180776	ZDHHC20	2970.78	0.415377	0.132905	3.12536	0.00177586	0.0422362
ENSG00000184232	OAF	832.82	-0.342245	0.109518	-3.125	0.00177802	0.0422362
ENSG00000255176		53.1687	0.859738	0.275067	3.12556	0.00177466	0.0422362
ENSG00000103260	METRN	2350.97	-0.29334	0.0939006	-3.12395	0.00178443	0.0422797
ENSG00000127585	FBXL16	27516.7	-0.238113	0.0762487	-3.12284	0.00179113	0.0422797
ENSG00000145214	DGKQ	1090.58	-0.257234	0.0823671	-3.12302	0.00179006	0.0422797
ENSG00000151694	ADAM17	1109.93	0.169108	0.054154	3.12272	0.00179187	0.0422797
ENSG00000272990		63.8944	0.446173	0.142854	3.12329	0.00178842	0.0422797
ENSG00000164754	RAD21	7734.19	0.106295	0.0340708	3.11984	0.00180951	0.0426268
ENSG00000178896	EXOSC4	243.656	-0.20015	0.0641634	-3.11939	0.00181227	0.0426268
ENSG00000196411	EPHB4	279.341	-0.484347	0.155279	-3.11921	0.00181338	0.0426268
ENSG00000286220		130.146	0.513986	0.164796	3.11892	0.00181514	0.0426268
ENSG00000173599	PC	3850.21	-0.188657	0.0605	-3.11829	0.00181901	0.0426675
ENSG00000105737	GRIK5	2795.53	-0.19506	0.0625684	-3.11754	0.00182365	0.0427261
ENSG00000169100	SLC25A6	6714.24	-0.175696	0.0563701	-3.11682	0.00182812	0.0427304
ENSG00000242114	MTFP1	96.9078	-0.349768	0.112217	-3.11689	0.00182767	0.0427304
ENSG00000261329		175.523	0.890263	0.285663	3.11648	0.00183027	0.0427306
ENSG00000100596	SPTLC2	4666.88	0.298482	0.0958562	3.11386	0.00184659	0.0430612
ENSG00000166888	STAT6	1665.45	-0.238196	0.0765263	-3.1126	0.00185447	0.0431944
ENSG00000116254	CHD5	14529.3	-0.292528	0.0940117	-3.11161	0.00186072	0.0432471
ENSG00000116473	RAP1A	2024.93	0.25467	0.0818556	3.11121	0.00186324	0.0432471
ENSG00000149743	TRPT1	228.375	-0.301488	0.0968934	-3.11154	0.00186113	0.0432471
ENSG00000008130	NADK	1262.37	-0.209106	0.0672387	-3.1099	0.00187148	0.0432668
ENSG00000023902	PLEKHO1	1292.3	-0.266109	0.0855934	-3.10899	0.00187729	0.0432668
ENSG00000095397	WHRN	751.487	0.628603	0.202101	3.11033	0.00186876	0.0432668
ENSG00000164118	CEP44	620.204	0.210112	0.0675891	3.10868	0.00187928	0.0432668
ENSG00000170276	HSPB2	135.703	-0.320597	0.103063	-3.1107	0.00186641	0.0432668
ENSG00000174791	RIN1	520.083	-0.285123	0.0917049	-3.10914	0.00187634	0.0432668
ENSG00000264546		35.8073	0.448909	0.144371	3.10942	0.00187458	0.0432668
ENSG00000081019	RSBN1	2125.42	0.15137	0.0487121	3.10743	0.00188719	0.0433056
ENSG00000126016	AMOT	5944.27	-0.231295	0.074434	-3.10739	0.00188748	0.0433056
ENSG00000140538	NTRK3	12317.6	-0.179849	0.0578773	-3.10743	0.00188723	0.0433056
ENSG00000103381	CPPED1	748.76	0.286209	0.0921611	3.10553	0.00189937	0.0435283
ENSG00000060339	CCAR1	1294.3	0.17563	0.0565678	3.10478	0.00190422	0.0435394
ENSG00000181544	FANCB	266.078	0.358283	0.115396	3.10482	0.00190398	0.0435394
ENSG00000151689	INPP1	823.838	0.235463	0.0758648	3.10372	0.00191107	0.0436459
ENSG00000242125	SNHG3	326.73	0.607185	0.195701	3.10262	0.00191814	0.0437573
ENSG00000178449	COX14	521.402	-0.191315	0.0616777	-3.10186	0.00192311	0.0437705
ENSG00000180817	PPA1	3861.41	0.146537	0.0472382	3.10208	0.00192163	0.0437705
ENSG00000166086	JAM3	2891.38	0.443407	0.142973	3.10133	0.00192656	0.043799
ENSG00000231925	TAPBP	5092.38	-0.150515	0.0485722	-3.0988	0.00194309	0.0441244
ENSG00000167100	SAMD14	1913.87	-0.3347	0.108057	-3.09743	0.00195209	0.0442348
ENSG00000167595	PROSER3	436.777	-0.24054	0.0776677	-3.09705	0.0019546	0.0442348
ENSG00000188130	MAPK12	721.057	-0.314051	0.1014	-3.09716	0.00195383	0.0442348
ENSG00000106351	AGFG2	1461.76	-0.25361	0.0819102	-3.0962	0.00196019	0.0442832
ENSG00000119878	CRIPT	2049.94	0.188213	0.0607913	3.09605	0.00196118	0.0442832
ENSG00000165392	WRN	699.439	0.245501	0.0793068	3.09559	0.0019642	0.0443012
ENSG00000087053	MTMR2	2557.36	0.146956	0.0474871	3.09465	0.00197044	0.0443416
ENSG00000143469	SYT14	1885.94	0.172016	0.0555822	3.0948	0.00196948	0.0443416
ENSG00000226789	WBP11P2	43.569	0.34803	0.112483	3.09407	0.00197429	0.044378
ENSG00000273382	TMEM167B-DT	100.511	0.263686	0.0852718	3.0923	0.0019861	0.0445933
ENSG00000125703	ATG4C	893.149	0.281519	0.0910551	3.09175	0.00198981	0.0446009
ENSG00000285051	SLC7A14-AS1	285.368	0.520013	0.168203	3.09158	0.00199091	0.0446009
ENSG00000131165	CHMP1A	2272.51	-0.158158	0.0511669	-3.09102	0.0019947	0.0446356
ENSG00000116954	RRAGC	1153.3	0.131325	0.0424912	3.09063	0.00199733	0.0446443
ENSG00000164081	TEX264	675.296	-0.196228	0.0635171	-3.08937	0.00200584	0.0447843
ENSG00000091513	TF	10019.2	0.865557	0.280271	3.08829	0.00201313	0.0448969
ENSG00000105676	ARMC6	836.313	-0.187676	0.0607841	-3.08758	0.00201791	0.0449533
ENSG00000185915	KLHL34	35.882	0.387331	0.125513	3.08599	0.00202879	0.0451451
ENSG00000143776	CDC42BPA	10571.1	0.145601	0.0472142	3.08385	0.00204344	0.0454203
ENSG00000238057	ZEB2-AS1	32.1696	0.520188	0.168749	3.08261	0.00205193	0.0455123
ENSG00000253877	LINC01608	1224.81	0.355079	0.115189	3.08258	0.00205214	0.0455123
ENSG00000131097	HIGD1B	124.593	-0.445129	0.144426	-3.08206	0.00205574	0.0455415
ENSG00000261710		22.3767	0.857238	0.278259	3.08073	0.00206497	0.0456952
ENSG00000268521	VN1R83P	54.2114	0.469296	0.152367	3.08003	0.00206976	0.0457505
ENSG00000061337	LZTS1	3966.32	-0.282633	0.0917977	-3.07887	0.0020779	0.045754
ENSG00000066084	DIP2B	6757.76	0.335279	0.108896	3.0789	0.0020777	0.045754
ENSG00000101190	TCFL5	878.041	0.258929	0.0841154	3.07825	0.00208218	0.045754
ENSG00000129292	PHF20L1	2065.28	0.135757	0.0441146	3.07736	0.00208841	0.045754
ENSG00000134215	VAV3	322.803	-0.365978	0.118945	-3.07685	0.00209199	0.045754
ENSG00000158352	SHROOM4	1216.53	0.537422	0.174589	3.07821	0.00208246	0.045754
ENSG00000170075	GPR37L1	6719.22	-0.308795	0.100338	-3.07755	0.00208712	0.045754
ENSG00000181220	ZNF746	1318.98	-0.126994	0.0412758	-3.07673	0.00209287	0.045754
ENSG00000184731	FAM110C	332.225	0.300732	0.0977318	3.07712	0.00209014	0.045754
ENSG00000231390	SNX18P8	25.5738	-0.627466	0.203795	-3.0789	0.00207765	0.045754
ENSG00000180998	GPR137C	1332.26	0.218828	0.0711732	3.07458	0.002108	0.0459895
ENSG00000198358		69.8369	0.290493	0.0944833	3.07454	0.00210825	0.0459895
ENSG00000072041	SLC6A15	2856.77	0.217678	0.0708205	3.07366	0.00211452	0.0460296
ENSG00000126882	FAM78A	649.942	-0.252992	0.0823105	-3.07363	0.00211471	0.0460296
ENSG00000124920	MYRF	4572.69	0.813617	0.264808	3.07248	0.00212289	0.0460319
ENSG00000182700	IGIP	3434.98	0.158089	0.0514519	3.07257	0.00212226	0.0460319
ENSG00000204310	AGPAT1	3168.05	-0.161144	0.0524503	-3.07232	0.00212405	0.0460319
ENSG00000256436	TAS2R31	27.7588	0.522445	0.170027	3.07272	0.0021212	0.0460319
ENSG00000147874	HAUS6	1074.05	0.18448	0.0600583	3.07168	0.0021286	0.0460767
ENSG00000188761	BCL2L15	73.0601	0.571374	0.186032	3.07138	0.00213074	0.0460767
ENSG00000117602	RCAN3	366.653	0.353126	0.115075	3.06865	0.00215031	0.046082
ENSG00000126217	MCF2L	7985.36	-0.162862	0.0530765	-3.06844	0.00215179	0.046082
ENSG00000136490	LIMD2	302.836	-0.270109	0.087956	-3.07096	0.00213373	0.046082
ENSG00000144908	ALDH1L1	2525.62	-0.438887	0.142933	-3.07057	0.00213649	0.046082
ENSG00000147799	ARHGAP39	2121.72	-0.192411	0.0627055	-3.06848	0.0021515	0.046082
ENSG00000162444	RBP7	49.198	0.812875	0.264905	3.06856	0.00215096	0.046082
ENSG00000212443	SNORA53	31.783	-0.862773	0.281001	-3.07035	0.00213805	0.046082
ENSG00000237943	PRKCQ-AS1	197.202	0.523102	0.170439	3.06915	0.0021467	0.046082
ENSG00000279039		38.0751	0.432722	0.141014	3.06865	0.00215027	0.046082
ENSG00000164933	SLC25A32	1054.12	0.14423	0.0470116	3.06796	0.00215525	0.0461067
ENSG00000248019	FAM13A-AS1	256.212	0.328885	0.107252	3.06646	0.00216612	0.0462894
ENSG00000139641	ESYT1	2557.28	-0.193079	0.0629754	-3.06594	0.00216988	0.0463201
ENSG00000141458	NPC1	2719.77	0.433859	0.141538	3.06531	0.00217445	0.0463682
ENSG00000196976	LAGE3	571.83	-0.237851	0.0776342	-3.06374	0.00218586	0.0465617
ENSG00000117569	PTBP2	2533.64	0.155086	0.0506389	3.06259	0.0021943	0.0466826
ENSG00000183354	KIAA2026	3699.7	0.128705	0.0420285	3.06233	0.00219622	0.0466826
ENSG00000102096	PIM2	517.699	-0.231023	0.0754593	-3.06156	0.00220184	0.0467521
ENSG00000078747	ITCH	4697.8	0.157957	0.0516023	3.06104	0.00220567	0.0467566
ENSG00000099282	TSPAN15	486.662	0.652912	0.213342	3.0604	0.00221042	0.0467566
ENSG00000167674	HDGFL2	1112.82	-0.187022	0.061113	-3.06026	0.00221143	0.0467566
ENSG00000269938		30.1127	0.470343	0.153672	3.0607	0.00220818	0.0467566
ENSG00000160993	ALKBH4	460.17	-0.185382	0.0605949	-3.05936	0.00221807	0.0468474
ENSG00000107882	SUFU	796.311	-0.15016	0.0490876	-3.05901	0.00222067	0.0468526
ENSG00000113645	WWC1	2309.74	-0.200593	0.0655895	-3.05831	0.00222588	0.0468634
ENSG00000166923	GREM1	804.718	0.938594	0.306877	3.05853	0.00222424	0.0468634
ENSG00000148153	INIP	1662.57	0.166003	0.0542981	3.05726	0.00223372	0.0469789
ENSG00000066468	FGFR2	4246.59	0.370931	0.121389	3.05572	0.00224522	0.0470613
ENSG00000075711	DLG1	5930.65	0.186228	0.0609617	3.05484	0.00225181	0.0470613
ENSG00000119414	PPP6C	3061.87	0.132652	0.0434219	3.05496	0.00225089	0.0470613
ENSG00000185728	YTHDF3	3116.39	0.140246	0.045896	3.05574	0.00224507	0.0470613
ENSG00000233654	NEMP2-DT	105.376	0.261037	0.0854408	3.05518	0.00224926	0.0470613
ENSG00000274020	LINC01138	376.235	0.245982	0.0804874	3.05615	0.00224199	0.0470613
ENSG00000225484	NUTM2B-AS1	858.903	0.196801	0.0644682	3.05268	0.00226811	0.0473524
ENSG00000159692	CTBP1	6557.45	-0.143867	0.0471436	-3.05167	0.00227571	0.0474253
ENSG00000168522	FNTA	1502.33	0.180377	0.0591094	3.05159	0.00227636	0.0474253
ENSG00000001084	GCLC	1778.08	0.217579	0.0713753	3.04838	0.00230081	0.0477669
ENSG00000007264	MATK	1504.68	-0.258746	0.0849027	-3.04756	0.0023071	0.0477669
ENSG00000054690	PLEKHH1	4181.19	0.794878	0.260842	3.04735	0.0023087	0.0477669
ENSG00000104886	PLEKHJ1	722.679	-0.182476	0.0598471	-3.04904	0.00229576	0.0477669
ENSG00000124459	ZNF45	354.531	0.246436	0.0808507	3.04804	0.00230339	0.0477669
ENSG00000134308	YWHAQ	11246.2	0.128988	0.0423296	3.04724	0.00230952	0.0477669
ENSG00000236700	LINC01010	47.852	1.02468	0.336178	3.04803	0.00230344	0.0477669
ENSG00000272076		22.562	0.519194	0.170463	3.04579	0.00232069	0.0479481
ENSG00000106829	TLE4	2827.96	0.286682	0.0941427	3.04518	0.00232538	0.0479952
ENSG00000160447	PKN3	102.872	-0.413426	0.135791	-3.04457	0.00233017	0.0480444
ENSG00000257585	LINC00609	16.3209	0.884106	0.290442	3.04401	0.00233449	0.0480838
ENSG00000164841	TMEM74	667.141	0.247448	0.0813136	3.04313	0.00234132	0.0481457
ENSG00000170892	TSEN34	401.68	-0.176811	0.0581042	-3.043	0.00234233	0.0481457
ENSG00000130856	ZNF236	2075.58	-0.170945	0.0561837	-3.0426	0.00234542	0.0481597
ENSG00000137502	RAB30	5254.54	0.163244	0.0536658	3.04186	0.00235123	0.0482293
ENSG00000160209	PDXK	22033	-0.381263	0.0642029	-5.93842	2.88e-09	5.74e-05
ENSG00000139194	RBP5	14.4813	-0.793163	0.237746	-3.33617	0.000849404	NA
ENSG00000226609	SNX30-DT	13.6471	0.864859	0.266391	3.24657	0.00116803	NA
ENSG00000234667	ACTL11P	13.4936	0.581931	0.18531	3.1403	0.00168772	NA
ENSG00000235865	GSN-AS1	12.5969	0.955124	0.295775	3.22922	0.00124128	NA
ENSG00000271993		15.9795	0.720382	0.217729	3.30861	0.0009376	NA
ENSG00000283945	LINC00032	12.7724	0.798548	0.239758	3.33064	0.00086647	NA
ENSG00000286480		13.4865	0.615402	0.178964	3.43869	0.000584542	NA

## Sheet: Table S5
Supplementary Table 5 Differentially expressed genes between Braak Lewy body stage 0 and Braak Lewy body stage 6
ensembl_id	hgnc_symbol	baseMean	log2FoldChange	lfcSE	stat	pvalue	padj
ENSG00000104805	NUCB1	4396.05	-0.234382	0.0519786	-4.5092	6.51e-06	0.0250676
ENSG00000005812	FBXL3	3124.72	0.194577	0.0440072	4.42148	9.8e-06	0.0283228
ENSG00000164754	RAD21	7734.19	0.138862	0.0318556	4.3591	1.31e-05	0.0301859
ENSG00000106829	TLE4	2827.96	0.360067	0.0879999	4.09167	4.28e-05	0.0329395
ENSG00000139746	RBM26	2988.42	0.135757	0.0326151	4.1624	3.15e-05	0.0329395
ENSG00000155545	MIER3	1016.14	0.164971	0.0402457	4.09911	4.15e-05	0.0329395
ENSG00000163946	TASOR	4547.64	0.187982	0.0446932	4.20604	2.6e-05	0.0329395
ENSG00000166025	AMOTL1	2332.96	-0.220729	0.0526734	-4.19053	2.78e-05	0.0329395
ENSG00000169715	MT1E	1618	0.636692	0.154528	4.12023	3.78e-05	0.0329395
ENSG00000184640	SEPTIN9	5936.3	-0.273533	0.0639158	-4.27958	1.87e-05	0.0329395
ENSG00000185567	AHNAK2	6868.39	-0.341942	0.0821348	-4.16318	3.14e-05	0.0329395
ENSG00000198160	MIER1	1754.68	0.203374	0.0493462	4.12137	3.77e-05	0.0329395
ENSG00000198838	RYR3	2720.42	-0.503271	0.123439	-4.07709	4.56e-05	0.0329395
ENSG00000203880	PCMTD2	2478.75	0.236636	0.0571774	4.13863	3.49e-05	0.0329395
ENSG00000139641	ESYT1	2557.28	-0.237813	0.0588882	-4.03838	5.38e-05	0.0353715
ENSG00000163320	CGGBP1	3694.27	0.224685	0.0557129	4.03291	5.51e-05	0.0353715
ENSG00000121749	TBC1D15	1660.43	0.184954	0.0461871	4.00445	6.22e-05	0.0359196
ENSG00000177098	SCN4B	3936.63	-0.337413	0.0841785	-4.0083	6.12e-05	0.0359196
ENSG00000141750	STAC2	2630.61	-0.321292	0.0810072	-3.96621	7.3e-05	0.0401873
ENSG00000104228	TRIM35	1164.35	-0.196344	0.0501649	-3.91397	9.08e-05	0.0437194
ENSG00000185716	MOSMO	2482.99	0.221296	0.056506	3.91633	8.99e-05	0.0437194
ENSG00000206527	HACD2	2750.38	0.199964	0.0508767	3.93037	8.48e-05	0.0437194
ENSG00000135766	EGLN1	4092.47	0.209452	0.0549444	3.81206	0.000137812	0.0589887
ENSG00000197457	STMN3	13442.6	-0.230366	0.0601369	-3.8307	0.00012778	0.0589887
ENSG00000005483	KMT2E	4844.53	0.120789	0.0320874	3.76439	0.000166955	0.060837
ENSG00000099250	NRP1	1719.65	-0.28552	0.0762788	-3.74311	0.000181759	0.060837
ENSG00000100243	CYB5R3	3945.14	-0.252075	0.0674689	-3.73618	0.00018684	0.060837
ENSG00000107679	PLEKHA1	5144.82	0.219287	0.0585002	3.74849	0.0001779	0.060837
ENSG00000111640	GAPDH	53119.3	-0.159645	0.0421658	-3.78614	0.000153009	0.060837
ENSG00000119900	OGFRL1	12399.3	0.242757	0.065612	3.69989	0.000215694	0.060837
ENSG00000132471	WBP2	11406.5	-0.148771	0.0395012	-3.76624	0.000165724	0.060837
ENSG00000136279	DBNL	3509.64	-0.21889	0.0590801	-3.70498	0.000211409	0.060837
ENSG00000150991	UBC	34336.8	-0.162426	0.0432791	-3.75299	0.00017474	0.060837
ENSG00000160209	PDXK	22033	-0.221991	0.060002	-3.69973	0.000215827	0.060837
ENSG00000162065	TBC1D24	4508.98	-0.234877	0.0631806	-3.71755	0.000201163	0.060837
ENSG00000172466	ZNF24	5036.83	0.193852	0.0522777	3.70812	0.0002088	0.060837
ENSG00000116062	MSH6	1330.95	0.187669	0.0509895	3.68054	0.000232744	0.0634566
ENSG00000172239	PAIP1	2384.87	0.152799	0.0415567	3.67688	0.000236102	0.0634566

## Sheet: Table S6
Supplementary Table 6 Pathways significantly enriched between Braak Lewy body stage 0 and Braak Lewy body stage 1-4
Name	ID	NumProbes	NumGenes	RawScore	Pval	CorrectedPvalue	MFPvalue	CorrectedMFPvalue	Multifunctionality	Same as	GeneMembers	Direction
regulation of viral life cycle	GO:1903900	109	109	0.694639	1e-12	2.66e-10	1e-12	2.09e-10	0.947	NA	ADAR|ADARB1|APOBEC3A|APOBEC3C|APOBEC3D|APOBEC3F|APOBEC3G|AXL|BANF1|BCL2|BST2|BTBD17|CCL5|CD209|CD4|CD74|CIITA|CLEC4G|CNOT7|DDB1|DDX3X|DDX5|EIF2AK2|FAM111A|FCN1|FMR1|GSN|HACD3|HLA-DRB1|HMGA2|HS3ST5|IFI16|IFIH1|IFIT1|IFIT5|IFITM1|IFITM2|IFITM3|ILF3|INPP5K|ISG15|ISG20|KPNA2|KPNA6|LAMP3|LARP1|LGALS1|LGALS9|LY6E|MAVS|MID2|MORC2|MPHOSPH8|MX1|N4BP1|NECTIN2|NOTCH1|OAS1|OAS2|OAS3|OASL|P4HB|PABPC1|PARP10|P…	UP
defense response to symbiont	GO:0140546	168	168	0.663952	1e-12	2.92e-10	1e-12	2.44e-10	0.935	NA	ABCC9|ABCF3|ADAR|ADARB1|AGBL4|AGBL5|AIMP1|AKAP1|APOBEC3A|APOBEC3C|APOBEC3D|APOBEC3F|APOBEC3G|ARMC5|ATAD3A|ATG7|AZU1|BCL2|BCL2L1|BECN1|BNIP3|BNIP3L|BST2|CARD8|CARD9|CD40|CGAS|CLPB|CNOT7|CRCP|DDIT4|DDX1|DDX17|DDX21|DDX58|DDX60|DHX36|DHX58|DMBT1|DNAJC3|DTX3L|EIF2AK2|EIF2AK4|ELMOD2|EXOC1|EXOSC4|EXOSC5|F2RL1|FADD|G3BP1|GBP1|GBP3|GPAM|HERC5|HYAL2|IFI16|IFI27|IFI44L|IFI6|IFIH1|IFIT1|IFIT2|IFIT3|IFIT5|IF…	UP
defense response to virus	GO:0051607	168	168	0.663952	1e-12	3.25e-10	1e-12	2.66e-10	0.935	NA	ABCC9|ABCF3|ADAR|ADARB1|AGBL4|AGBL5|AIMP1|AKAP1|APOBEC3A|APOBEC3C|APOBEC3D|APOBEC3F|APOBEC3G|ARMC5|ATAD3A|ATG7|AZU1|BCL2|BCL2L1|BECN1|BNIP3|BNIP3L|BST2|CARD8|CARD9|CD40|CGAS|CLPB|CNOT7|CRCP|DDIT4|DDX1|DDX17|DDX21|DDX58|DDX60|DHX36|DHX58|DMBT1|DNAJC3|DTX3L|EIF2AK2|EIF2AK4|ELMOD2|EXOC1|EXOSC4|EXOSC5|F2RL1|FADD|G3BP1|GBP1|GBP3|GPAM|HERC5|HYAL2|IFI16|IFI27|IFI44L|IFI6|IFIH1|IFIT1|IFIT2|IFIT3|IFIT5|IF…	UP
regulation of viral process	GO:0050792	125	125	0.687284	1e-12	3.65e-10	1e-12	2.92e-10	0.95	NA	ADAR|ADARB1|APOBEC3A|APOBEC3C|APOBEC3D|APOBEC3F|APOBEC3G|AXL|BANF1|BCL2|BST2|BTBD17|CCL5|CD209|CD4|CD74|CIITA|CLEC4G|CNOT7|CXCR4|DDB1|DDX3X|DDX5|DHX9|EIF2AK2|FAM111A|FCN1|FMR1|GSN|HACD3|HEXIM1|HLA-DRB1|HMGA2|HS3ST5|IFI16|IFIH1|IFIT1|IFIT5|IFITM1|IFITM2|IFITM3|ILF3|INPP5K|ISG15|ISG20|KPNA2|KPNA6|LAMP3|LARP1|LARP7|LGALS1|LGALS9|LY6E|MAVS|MDFIC|MID2|MORC2|MPHOSPH8|MX1|N4BP1|NECTIN2|NOTCH1|OAS1|OAS2|…	UP
negative regulation of viral process	GO:0048525	69	69	0.827908	1e-12	4.18e-10	1e-12	3.25e-10	0.81	NA	APOBEC3A|APOBEC3C|APOBEC3D|APOBEC3F|APOBEC3G|BANF1|BST2|BTBD17|CCL5|CIITA|EIF2AK2|FAM111A|FCN1|GSN|HEXIM1|HMGA2|IFI16|IFIH1|IFIT1|IFIT5|IFITM1|IFITM2|IFITM3|ILF3|INPP5K|ISG15|ISG20|LARP7|LY6E|MAVS|MID2|MORC2|MPHOSPH8|MX1|N4BP1|OAS1|OAS2|OAS3|OASL|PARP10|PLSCR1|PPIA|PROX1|PTX3|RNASEL|RSAD2|SETDB1|SNX3|SRPK1|SRPK2|STAT1|TNIP1|TRIM11|TRIM13|TRIM14|TRIM21|TRIM25|TRIM26|TRIM27|TRIM28|TRIM32|TRIM5|TRIM…	UP
negative regulation of viral genome replication	GO:0045071	44	44	0.95043	1e-12	4.87e-10	1e-12	3.65e-10	0.72	NA	APOBEC3A|APOBEC3C|APOBEC3D|APOBEC3F|APOBEC3G|BANF1|BST2|BTBD17|CCL5|EIF2AK2|FAM111A|HMGA2|IFI16|IFIH1|IFIT1|IFIT5|IFITM1|IFITM2|IFITM3|ILF3|INPP5K|ISG15|ISG20|MAVS|MORC2|MPHOSPH8|MX1|N4BP1|OAS1|OAS2|OAS3|OASL|PARP10|PLSCR1|PROX1|RNASEL|RSAD2|SETDB1|SRPK1|SRPK2|TNIP1|TRIM28|TRIM6|ZC3HAV1|	UP
regulation of viral genome replication	GO:0045069	68	68	0.766844	1e-12	5.85e-10	1e-12	4.18e-10	0.841	NA	ADAR|ADARB1|APOBEC3A|APOBEC3C|APOBEC3D|APOBEC3F|APOBEC3G|BANF1|BCL2|BST2|BTBD17|CCL5|CNOT7|DDB1|DDX3X|DDX5|EIF2AK2|FAM111A|HACD3|HMGA2|IFI16|IFIH1|IFIT1|IFIT5|IFITM1|IFITM2|IFITM3|ILF3|INPP5K|ISG15|ISG20|LARP1|MAVS|MORC2|MPHOSPH8|MX1|N4BP1|NOTCH1|OAS1|OAS2|OAS3|OASL|PABPC1|PARP10|PDE12|PKN2|PLSCR1|PPARA|PPIA|PPID|PPIE|PPIH|PROX1|RAD23A|RNASEL|RSAD2|SETDB1|SRPK1|SRPK2|STAU1|TARBP2|TMEM39A|TNIP1|TO…	UP
positive regulation of interferon-beta production	GO:0032728	37	37	0.822562	1e-12	7.31e-10	1e-12	7.31e-10	0.809	NA	DDX3X|DDX58|DHX58|DHX9|FLOT1|HMGB1|HMGB2|HSP90AA1|IFIH1|IRF1|IRF3|IRF5|IRF7|ISG15|MAVS|OAS1|OAS2|OAS3|POLR3A|POLR3B|POLR3C|POLR3D|POLR3F|POLR3G|PTPN11|RIOK3|RIPK2|RNF135|TBK1|TICAM1|TLR2|TLR3|TLR4|TLR7|TLR8|TOMM70|TRIM56|	UP
positive regulation of interferon-alpha production	GO:0032727	20	20	0.907322	1e-12	9.74e-10	0.00127	0.0598743	0.818	NA	CHUK|DDX3X|DDX58|DHX36|DHX9|HMGB1|HSPD1|IFIH1|IRF3|IRF5|IRF7|MAVS|RIPK2|SETD2|STAT1|TBK1|TLR3|TLR4|TLR7|TLR8|	UP
regulation of interferon-alpha production	GO:0032647	26	26	0.847751	1e-12	1.46e-09	0.001115	0.0534286	0.854	NA	CHUK|DDX3X|DDX58|DHX36|DHX9|HAVCR2|HMGB1|HSPD1|IFIH1|IL10|IRF3|IRF5|IRF7|LILRA4|MAVS|NLRC3|NMI|PTPRS|RIPK2|SETD2|STAT1|TBK1|TLR3|TLR4|TLR7|TLR8|	UP
regulation of nuclease activity	GO:0032069	21	21	0.914404	1e-12	2.92e-09	0.000205	0.0127493	0.845	NA	ABCE1|AKT1|DDX11|DFFA|HMGB1|HMGB2|HSPA1A|NEIL1|NPM1|OAS1|OAS2|OAS3|OASL|PCNA|PRKCD|RPS3|SIRT1|TCEA1|TERF1|TERF2|TMBIM6|	UP
positive regulation of type I interferon production	GO:0032481	54	54	0.733458	1.72e-11	4.2e-09	1e-12	1.46e-09	0.881	NA	CD14|CGAS|CHUK|DDX3X|DDX58|DHX33|DHX36|DHX58|DHX9|FLOT1|G3BP1|GAPDH|HMGB1|HMGB2|HSP90AA1|HSPD1|IFIH1|IRAK1|IRF1|IRF3|IRF5|IRF7|ISG15|MAVS|MYD88|OAS1|OAS2|OAS3|PLCG2|POLR3A|POLR3B|POLR3C|POLR3D|POLR3F|POLR3G|PQBP1|PTPN11|PTPN22|RIOK3|RIPK2|RNF135|SETD2|STAT1|SYK|TBK1|TICAM1|TLR2|TLR3|TLR4|TLR7|TLR8|TOMM70|TRIM56|ZCCHC3|	UP
regulation of interferon-beta production	GO:0032648	53	53	0.699704	1.2e-09	2.7e-07	1e-12	9.74e-10	0.848	NA	CACTIN|DDX3X|DDX58|DHX58|DHX9|FLOT1|HMGB1|HMGB2|HSP90AA1|IFIH1|IRF1|IRF3|IRF5|IRF7|ISG15|LILRB1|MAVS|NLRC3|NLRX1|NMI|OAS1|OAS2|OAS3|POLR3A|POLR3B|POLR3C|POLR3D|POLR3F|POLR3G|PPM1B|PTPN11|PTPRS|PYCARD|REL|RELB|RIOK3|RIPK2|RNF135|RNF216|SIRPA|TBK1|TICAM1|TIRAP|TLR2|TLR3|TLR4|TLR7|TLR8|TOMM70|TRAF3|TRAIP|TRIM56|YY1|	UP
regulation of type I interferon production	GO:0032479	87	87	0.624355	1.5e-09	3.14e-07	1e-12	2.92e-09	0.967	NA	CACTIN|CD14|CGAS|CHUK|CYLD|DDX3X|DDX58|DHX33|DHX36|DHX58|DHX9|DTX4|FLOT1|G3BP1|GAPDH|GPATCH3|HAVCR2|HMGB1|HMGB2|HSP90AA1|HSPD1|IFIH1|IL10|IRAK1|IRF1|IRF3|IRF5|IRF7|IRF8|ISG15|ITCH|LILRA4|LILRB1|MAVS|MYD88|NLRC3|NLRX1|NMI|NPLOC4|OAS1|OAS2|OAS3|OTUD5|PLCG2|POLA1|POLR3A|POLR3B|POLR3C|POLR3D|POLR3F|POLR3G|PPM1B|PQBP1|PTPN11|PTPN22|PTPRS|PYCARD|REL|RELB|RIOK3|RIPK2|RNF125|RNF135|RNF216|RNF26|SETD2|SIR…	UP
pattern recognition receptor signaling pathway	GO:0002221	77	76	0.614684	2.92e-08	5.68e-06	1.08e-09	1.86e-07	0.897	NA	ALPK1|AP3B1|BCL10|BTK|CD14|CD300LF|CD40|CLPB|COLEC12|CTSS|CYLD|DDX58|EPG5|FCN1|HAVCR2|HSPD1|IFIH1|INAVA|IRAK1|IRAK2|IRAK3|IRAK4|IRF3|IRF7|ITCH|LACC1|LGALS9|LSM14A|LY96|LYN|MAP2K6|MAP3K7|MAPKAPK2|MAPKAPK3|MYD88|NFKBIA|NMI|NOD1|NOD2|OAS1|OAS3|OTULIN|PHB|PHB2|PIK3AP1|PLCG2|PRKCE|RAB11FIP2|RELA|RFTN1|RIPK2|RNF135|RPS6KA3|SCARA3|SCIMP|TICAM1|TICAM2|TIFA|TIRAP|TLR1|TLR10|TLR2|TLR3|TLR4|TLR5|TLR6|TLR7|T…	UP
defense response to bacterium	GO:0042742	115	115	0.573374	3.42e-08	6.25e-06	1e-12	4.87e-10	0.967	NA	ACP5|ADAM17|ADAMTS5|ADGRB1|ANG|ANKRD17|ANXA3|AQP1|AZU1|BCL3|C5AR1|CARD9|CASP1|CD36|CD4|CEBPB|CFP|CHGA|COCH|COLEC12|DMBT1|DROSHA|EPHA2|FCER1G|FGR|GBP2|GBP4|GBP6|GNLY|GSDMA|GSDMB|GSDMD|H2BC4|HAMP|HAVCR2|HLA-A|HLA-E|HMGB2|HTN1|IL10|IL12A|IL27RA|IL6R|IL7R|IRF8|ISG15|LEAP2|LPO|LYG1|LYPD8|LYST|LYZ|LYZL4|MAVS|MICA|MPEG1|MPO|MR1|MYD88|NAIP|NLRC4|NLRP1|NOD1|NOD2|NOS2|NOTCH2|OAS1|OAS2|OAS3|OPTN|PLA2G6|PLAC…	UP
positive regulation of tumor necrosis factor production	GO:0032760	80	80	0.60549	9.94e-08	1.71e-05	1e-12	5.85e-10	0.92	NA	ABCC8|AGER|AKAP12|APP|ARFGEF2|ARHGEF2|AZU1|C1QTNF4|CARD9|CD14|CD36|CD84|CLEC7A|CLU|CYBA|CYBB|DDT|DDX58|DHX9|EPHB2|FADD|FRMD8|FZD5|HAVCR2|HDAC1|HDAC2|HLA-E|HMGB1|HSPB1|HSPD1|IFIH1|IFNGR1|IL1A|IL33|JAK2|LGALS9|LILRA2|LPL|LRRK2|LY96|MAPKAPK2|MAVS|MIF|MYD88|NFATC4|NOD1|NOD2|OAS1|OAS2|OAS3|PIK3R1|PLCG2|PSEN1|PTAFR|PTPN11|PTPRC|PTPRJ|PYCARD|RASGRP1|RIPK1|RIPK2|SASH3|SELENOK|SETD4|SPHK2|SPN|SPON2|STAT3|…	UP
positive regulation of tumor necrosis factor superfamily cytokine production	GO:1903557	83	83	0.602716	1.43e-07	2.32e-05	1e-12	2.25e-10	0.92	NA	ABCC8|ADAM8|AGER|AKAP12|APP|ARFGEF2|ARHGEF2|AZU1|BCL10|C1QTNF4|CARD9|CD14|CD36|CD84|CD86|CLEC7A|CLU|CYBA|CYBB|DDT|DDX58|DHX9|EPHB2|FADD|FRMD8|FZD5|HAVCR2|HDAC1|HDAC2|HLA-E|HMGB1|HSPB1|HSPD1|IFIH1|IFNGR1|IL1A|IL33|JAK2|LGALS9|LILRA2|LPL|LRRK2|LY96|MAPKAPK2|MAVS|MIF|MYD88|NFATC4|NOD1|NOD2|OAS1|OAS2|OAS3|PIK3R1|PLCG2|PSEN1|PTAFR|PTPN11|PTPRC|PTPRJ|PYCARD|RASGRP1|RIPK1|RIPK2|SASH3|SELENOK|SETD4|SPHK2…	UP
response to dsRNA	GO:0043331	35	35	0.713949	2.05e-07	3.15e-05	2.33e-12	4.54e-10	0.865	NA	CARD9|CAV1|CGAS|COLEC12|DDX1|DDX21|DDX58|DHX36|DHX9|FLOT1|IFIH1|IFIT1|IRAK3|IRF3|KCNJ8|MAPK1|MAPK3|MAVS|MUL1|NFKB1|NFKBIA|NOD2|PDE12|PELI1|PMAIP1|PQBP1|RALB|RFTN1|RFTN2|RIOK3|RIPK2|SLC3A2|TICAM1|TLR3|ZCCHC3|	UP
ATP metabolic process	GO:0046034	92	92	0.622281	2.17e-08	6.35e-05	2.71e-06	0.003958	0.968	NA	ADCYAP1|ADPGK|AK1|AK2|AK4|AK5|AK9|ALDOA|ALDOB|ALDOC|ATP1A2|ATP1B1|ATP5F1A|ATP5F1B|ATP5F1C|ATP5F1D|ATP5F1E|ATP5MC1|ATP5MC2|ATP5MC3|ATP5ME|ATP5MF|ATP5MG|ATP5PB|ATP5PD|ATP5PF|ATP5PO|ATP6V0C|ATP6V1A|ATP6V1B2|BAD|BPGM|CLPX|CTNS|DGUOK|DHTKD1|DNAJC30|ENO1|ENO2|ENO3|ENO4|ENPP1|ENPP3|ENTPD5|FAM20C|FIGNL1|FOXK1|FOXK2|GALK1|GAPDH|GCK|GPI|GUK1|HK1|HK2|HK3|HKDC1|HSPA1A|HSPA1B|HSPA8|LDHA|MYH3|MYH7|NADK|NDUFS1|…	DOWN
synaptic vesicle exocytosis	GO:0016079	33	33	0.728596	1.82e-07	0.000133	6.54e-05	0.0191156	0.77	NA	CADPS|CADPS2|CDK5|CPLX1|CPLX2|CPLX3|DNAJC5|DOC2A|DOC2B|OTOF|PCLO|PIP5K1C|RAB3A|RIMS1|RIMS2|RIMS3|SNAP25|SNAPIN|SNCA|STX1A|STX1B|STXBP1|SYT1|SYT10|SYT12|SYT2|SYT5|SYT6|SYT7|UNC13A|UNC13B|UNC13C|VAMP2|	DOWN
signal release from synapse	GO:0099643	56	56	0.652751	1.76e-07	0.0001715	0.0001194	0.0249256	0.83	NA	BRSK1|CADPS|CADPS2|CDK5|CPLX1|CPLX2|CPLX3|DNAJC5|DOC2A|DOC2B|DVL1|GRM4|HRH3|LIN7A|LIN7B|LIN7C|NR4A1|NRXN1|NRXN2|OTOF|PCLO|PDZD11|PIP5K1C|PPFIA3|PPT1|PTPRN2|RAB3A|RIMS1|RIMS2|RIMS3|RPH3A|SLC32A1|SNAP25|SNAPIN|SNCA|SNPH|STX1A|STX1B|STXBP1|STXBP2|STXBP3|SYN1|SYN2|SYN3|SYT1|SYT10|SYT12|SYT2|SYT5|SYT6|SYT7|UNC13A|UNC13B|UNC13C|VAMP2|WNT7A|	DOWN
regulation of type I interferon-mediated signaling pathway	GO:0060338	32	32	0.690546	1.33e-06	0.000194	9.3e-12	1.7e-09	0.843	NA	ADAR|CACTIN|CDC37|CNOT7|FADD|HSP90AB1|IKBKE|IRF3|IRF7|ISG15|LSM14A|MAVS|METTL3|MUL1|NLRC5|OAS1|OAS3|PTPN1|PTPN11|PTPN2|PTPN6|SAMHD1|STAT2|TBK1|TREX1|TRIM6|TTLL12|UBE2K|USP18|WNT5A|YTHDF2|YTHDF3|	UP
sodium ion transmembrane transport	GO:0035725	94	94	0.597784	1.46e-07	0.0002131	0.000197	0.03599	0.961	NA	ANO6|ASIC1|ASIC2|ASIC3|ASIC4|ATP1A1|ATP1A2|ATP1A3|ATP1A4|ATP1B1|ATP1B2|ATP1B3|ATP4A|CACNA1G|CACNA1H|CACNA1I|CNNM4|FXYD2|HCN1|HCN2|HCN3|HCN4|KCNK1|NALCN|PKD2|PKD2L1|SCN11A|SCN1A|SCN1B|SCN2A|SCN2B|SCN3A|SCN3B|SCN4B|SCN5A|SCN7A|SCN8A|SCN9A|SCNN1A|SCNN1D|SCNN1G|SHROOM2|SLC12A1|SLC12A2|SLC17A7|SLC20A1|SLC20A2|SLC24A1|SLC24A2|SLC24A3|SLC24A4|SLC3A2|SLC41A1|SLC4A10|SLC4A11|SLC4A4|SLC4A5|SLC4A7|SLC4A8|SL…	DOWN
positive regulation of pattern recognition receptor signaling pathway	GO:0062208	38	38	0.666919	1.74e-06	0.0002425	7.79e-07	8.14e-05	0.845	NA	ANKRD17|CAV1|CYBA|DDX3X|DDX60|DHX58|F2RL1|FLOT1|HMGB1|HSPA1A|HSPA1B|IFI35|MFHAS1|NINJ1|NR1H3|OASL|PELI1|PJA2|PTPN22|PUM1|PUM2|RSAD2|RTN4|SLC15A3|SLC15A4|SLC46A2|TICAM2|TIRAP|TLR1|TLR2|TLR3|TLR4|TLR5|USP15|USP17L2|WDFY1|ZCCHC3|ZDHHC5|	UP
purine nucleoside triphosphate metabolic process	GO:0009144	121	121	0.568224	8.21e-07	0.00048	5.82e-05	0.0212575	0.97	NA	ADA|ADCYAP1|ADK|ADPGK|AK1|AK2|AK3|AK4|AK5|AK9|ALDOA|ALDOB|ALDOC|ATP1A2|ATP1B1|ATP5F1A|ATP5F1B|ATP5F1C|ATP5F1D|ATP5F1E|ATP5MC1|ATP5MC2|ATP5MC3|ATP5ME|ATP5MF|ATP5MG|ATP5PB|ATP5PD|ATP5PF|ATP5PO|ATP6V0C|ATP6V1A|ATP6V1B2|BAD|BPGM|CLPX|CTNS|DGUOK|DHTKD1|DNAJC30|EFL1|ENO1|ENO2|ENO3|ENO4|ENPP1|ENPP3|ENTPD5|ENTPD7|FAM20C|FIGNL1|FOXK1|FOXK2|GALK1|GAPDH|GCK|GIMAP7|GNAI3|GPI|GTPBP1|GUK1|HK1|HK2|HK3|HKDC1|HSP…	DOWN
nucleoside triphosphate metabolic process	GO:0009141	140	140	0.554098	9.99e-07	0.0004868	6.21e-05	0.020167	0.975	NA	ADA|ADCYAP1|ADK|ADPGK|AK1|AK2|AK3|AK4|AK5|AK7|AK8|AK9|ALDOA|ALDOB|ALDOC|ATP1A2|ATP1B1|ATP5F1A|ATP5F1B|ATP5F1C|ATP5F1D|ATP5F1E|ATP5MC1|ATP5MC2|ATP5MC3|ATP5ME|ATP5MF|ATP5MG|ATP5PB|ATP5PD|ATP5PF|ATP5PO|ATP6V0C|ATP6V1A|ATP6V1B2|BAD|BPGM|CAD|CLPX|CMPK1|CMPK2|CTNS|CTPS1|CTPS2|DCTPP1|DGUOK|DHTKD1|DNAJC30|DTYMK|DUT|EFL1|ENO1|ENO2|ENO3|ENO4|ENPP1|ENPP3|ENTPD3|ENTPD4|ENTPD5|ENTPD7|FAM20C|FIGNL1|FOXK1|FOXK2…	DOWN
glycolytic process	GO:0006096	34	34	0.704095	1.32e-06	0.0005491	0.002402	0.292604	0.803	NA	ADPGK|ALDOA|ALDOB|ALDOC|BPGM|DHTKD1|ENO1|ENO2|ENO3|ENO4|FOXK1|FOXK2|GALK1|GAPDH|GCK|GPI|HK1|HK2|HK3|HKDC1|LDHA|OGDH|OGDHL|PFKFB2|PFKL|PFKM|PFKP|PGAM1|PGAM2|PGK1|PGM1|PKLR|PKM|TPI1|	DOWN
ribonucleoside triphosphate metabolic process	GO:0009199	123	123	0.563474	1.66e-06	0.0006046	0.0001414	0.0275584	0.97	NA	ADCYAP1|ADPGK|AK1|AK2|AK3|AK4|AK5|AK9|ALDOA|ALDOB|ALDOC|ATP1A2|ATP1B1|ATP5F1A|ATP5F1B|ATP5F1C|ATP5F1D|ATP5F1E|ATP5MC1|ATP5MC2|ATP5MC3|ATP5ME|ATP5MF|ATP5MG|ATP5PB|ATP5PD|ATP5PF|ATP5PO|ATP6V0C|ATP6V1A|ATP6V1B2|BAD|BPGM|CAD|CLPX|CTNS|CTPS1|CTPS2|DGUOK|DHTKD1|DNAJC30|EFL1|ENO1|ENO2|ENO3|ENO4|ENPP1|ENPP3|ENTPD4|ENTPD5|ENTPD7|FAM20C|FIGNL1|FOXK1|FOXK2|GALK1|GAPDH|GCK|GIMAP7|GNAI3|GPI|GTPBP1|GUK1|HK1|HK…	DOWN
cytoplasmic pattern recognition receptor signaling pathway	GO:0002753	27	26	0.772749	5e-06	0.0006643	0.00104	0.0515241	0.766	NA	ALPK1|CLPB|CYLD|DDX58|IFIH1|INAVA|IRF3|IRF7|ITCH|LACC1|LSM14A|MAP2K6|MAP3K7|NFKBIA|NOD2|OAS3|OTULIN|PHB|PHB2|RELA|RIPK2|RNF135|TIFA|TNFAIP3|TRAF6|TRIM25|	UP
response to bacterium	GO:0009617	177	177	0.512254	5.83e-06	0.0007411	3.62e-09	5.57e-07	0.95	NA	ACP5|ADAM17|ADAMTS5|ADGRB1|ADGRL2|ADIPOQ|ANG|ANKRD17|ANXA3|AQP1|AZU1|B3GALT5|BAIAP2|BAIAP2L1|BANK1|BCL3|BMP2|BNIP3|C3|C5AR1|CA3|CA5B|CARD9|CASP1|CAV1|CCDC186|CCDC80|CCL2|CCR4|CD1D|CD36|CD4|CEBPB|CEP192|CFD|CFP|CHD7|CHGA|CHIT1|COCH|COLEC12|CUBN|CYP2E1|DHX58|DMBT1|DROSHA|EPHA2|ERAP1|FAM20A|FCER1G|FCGR2B|FGR|FKBP5|FUCA2|GBP2|GBP4|GBP6|GNLY|GPC3|GPM6A|GPX1|GSDMA|GSDMB|GSDMD|H2BC4|HAMP|HAVCR2|HLA-A|HL…	UP
regulation of chemokine production	GO:0032642	75	75	0.58119	6.48e-06	0.0007896	6.01e-07	6.51e-05	0.92	NA	ACKR1|ADAM17|ADCYAP1|ADIPOQ|AGER|AIF1|AIRE|ALOX15B|APOD|APP|ARG2|AZU1|C1QTNF3|C5|CARD9|CD74|CD84|CLEC7A|CSF1R|DDX3X|EGR1|EIF2AK2|EPHA2|ERBIN|F2RL1|FOXP1|GSTP1|HAVCR2|HDAC1|HIF1A|HMGB1|HMOX1|IL10|IL17RA|IL18|IL1B|IL33|IL4R|IL6R|KLF4|LGALS9|LILRB4|LPL|LRP1|MAP2K5|MAVS|MBP|MEFV|MUL1|MYD88|NOD2|OAS1|OAS3|POSTN|PYCARD|RIPK2|SELENOK|SIGIRR|SIRPA|SNAI2|SOCS5|SUZ12|SYK|TICAM1|TIRAP|TLR2|TLR3|TLR4|TLR7|TN…	UP
negative regulation of innate immune response	GO:0045824	58	58	0.602574	7.19e-06	0.0008407	1.83e-09	2.97e-07	0.901	NA	A2M|ADAR|ARRB2|CACTIN|CD96|CEACAM1|CNOT7|CR1|CRK|DHX58|DRD2|DUSP10|FAM3A|GRN|HAVCR2|HLA-A|HLA-B|HLA-E|HLA-F|IFI16|IRAK3|ISG15|KLRD1|LGALS9|LILRB1|LYAR|METTL3|MICA|MUL1|NLRC3|NLRC5|NLRX1|NMI|NR1H2|NR1H3|OAS1|OAS3|PARP14|PPARG|PTPN2|RPS19|SAMHD1|SERPINB9|SERPING1|SLAMF8|STAT2|SUSD4|TNFAIP3|TRAFD1|TREX1|TRIM21|TTLL12|TYRO3|USP15|USP18|VSIG4|YTHDF2|YTHDF3|	UP
cellular response to virus	GO:0098586	48	48	0.619335	8.12e-06	0.0009132	3.46e-08	4.21e-06	0.855	NA	ADAR|ARF1|ATF2|BAX|CCL5|CHUK|CLPB|DDX3X|DDX58|EIF5A|EXT1|FMR1|GBF1|GSDME|H19|HIF1A|HSP90AA1|IFI6|IFIH1|IKBKE|IL12A|IRF3|IRF7|LGALS8|LGALS9|LSM14A|MAPK11|MAPK14|NFKB1|OAS1|OAS3|PENK|PHB|PHB2|POU2AF1|POU2F2|RIOK3|RNF135|RRP1B|SMAD3|TLR3|TLR7|TOMM70|TRIM25|TRIM6|VWCE|WDFY4|ZC3H12A|	UP
regulation of pattern recognition receptor signaling pathway	GO:0062207	90	90	0.559578	9.38e-06	0.001015	4.05e-05	0.00282	0.979	NA	ANKRD17|APPL1|APPL2|ARRB2|BIRC2|BIRC3|C1QBP|CACTIN|CAV1|CD300A|CD300LF|CD36|CYBA|DAB2IP|DDX3X|DDX60|DHX58|ERBIN|ESR1|F2RL1|FLOT1|FLOT2|GPATCH3|GPR108|GPS2|GRAMD4|HMGB1|HSPA1A|HSPA1B|IFI35|IRAK3|IRF1|IRF4|IRF7|LGR4|LILRA2|LILRA4|LRRC14|LYN|MFHAS1|NFKBIL1|NINJ1|NLRP2B|NLRX1|NOD2|NOP53|NPLOC4|NR1D1|NR1H3|OASL|OTUD4|PDPK1|PELI1|PJA2|PTPN22|PTPRS|PUM1|PUM2|RAB7B|RIOK3|RNF125|RSAD2|RTN4|SARM1|SEC14L1|S…	UP
regulation of tumor necrosis factor production	GO:0032680	129	129	0.528893	1.02e-05	0.001063	5.62e-09	8.22e-07	1	NA	ABCC8|ACP5|ADIPOQ|AGER|AKAP12|AKAP8|ANGPT1|APP|ARFGEF2|ARG2|ARHGEF2|ARRB2|AXL|AZU1|BCL3|C1QTNF4|C5AR2|CACTIN|CARD9|CD14|CD33|CD34|CD36|CD47|CD84|CHRNA7|CIDEA|CLEC7A|CLU|CX3CL1|CX3CR1|CYBA|CYBB|DDT|DDX58|DHX9|DICER1|EPHB2|ERRFI1|FADD|FOXP1|FOXP3|FRMD8|FZD5|GAS6|GPNMB|GSTP1|HAVCR2|HDAC1|HDAC2|HLA-E|HMGB1|HSPB1|HSPD1|IFIH1|IFNGR1|IGF1|IL10|IL1A|IL27RA|IL33|IRAK3|JAK2|LGALS9|LILRA2|LILRA4|LILRB1|LPL|…	UP
purine ribonucleoside triphosphate metabolic process	GO:0009205	116	116	0.558356	3.45e-06	0.001119	0.0001193	0.0268249	0.966	NA	ADCYAP1|ADPGK|AK1|AK2|AK3|AK4|AK5|AK9|ALDOA|ALDOB|ALDOC|ATP1A2|ATP1B1|ATP5F1A|ATP5F1B|ATP5F1C|ATP5F1D|ATP5F1E|ATP5MC1|ATP5MC2|ATP5MC3|ATP5ME|ATP5MF|ATP5MG|ATP5PB|ATP5PD|ATP5PF|ATP5PO|ATP6V0C|ATP6V1A|ATP6V1B2|BAD|BPGM|CLPX|CTNS|DGUOK|DHTKD1|DNAJC30|EFL1|ENO1|ENO2|ENO3|ENO4|ENPP1|ENPP3|ENTPD5|ENTPD7|FAM20C|FIGNL1|FOXK1|FOXK2|GALK1|GAPDH|GCK|GIMAP7|GNAI3|GPI|GTPBP1|GUK1|HK1|HK2|HK3|HKDC1|HSPA1A|HSPA…	DOWN
regulated exocytosis	GO:0045055	90	90	0.580383	5.2e-06	0.001382	0.002831	0.330954	0.961	NA	ABCA12|ABCC4|ANXA3|ARL8B|CADPS|CADPS2|CBL|CDK5|CHGA|CORO1A|CPLX1|CPLX2|CPLX3|CRHBP|DNAJC5|DOC2A|DOC2B|HCK|KIT|LAT|LAT2|LYN|MILR1|MYH9|NR4A3|OTOF|PCLO|PI4K2A|PIK3CD|PIK3CG|PIP5K1C|PLEK|PPP3CB|PTGDS|RAB10|RAB11B|RAB11FIP1|RAB11FIP2|RAB11FIP5|RAB26|RAB27A|RAB31|RAB3A|RAPGEF4|RASGRP1|RIMS1|RIMS2|RIMS3|S100A13|SCIN|SDF4|SNAP25|SNAPIN|SNCA|STEAP2|STX1A|STX1B|STXBP1|STXBP2|STXBP3|SYN2|SYNGR1|SYNGR2|SYNG…	DOWN
pyruvate metabolic process	GO:0006090	51	51	0.629315	5.68e-06	0.001384	0.007752	0.492578	0.883	NA	ADPGK|ALDOA|ALDOB|ALDOC|BPGM|DHTKD1|DLAT|DLD|ENO1|ENO2|ENO3|ENO4|FOXK1|FOXK2|GALK1|GAPDH|GCK|GPI|HK1|HK2|HK3|HKDC1|HOGA1|LDHA|ME1|ME2|ME3|MPC2|NR4A3|OGDH|OGDHL|PC|PCK1|PCK2|PDHA1|PDHB|PDHX|PFKFB2|PFKL|PFKM|PFKP|PGAM1|PGAM2|PGK1|PGM1|PKLR|PKM|SDS|SRR|TPI1|VDAC1|	DOWN
ATP generation from ADP	GO:0006757	35	35	0.686397	5.01e-06	0.001465	0.003825	0.385502	0.811	NA	ADPGK|AK9|ALDOA|ALDOB|ALDOC|BPGM|DHTKD1|ENO1|ENO2|ENO3|ENO4|FOXK1|FOXK2|GALK1|GAPDH|GCK|GPI|HK1|HK2|HK3|HKDC1|LDHA|OGDH|OGDHL|PFKFB2|PFKL|PFKM|PFKP|PGAM1|PGAM2|PGK1|PGM1|PKLR|PKM|TPI1|	DOWN
positive regulation of chemokine production	GO:0032722	54	54	0.606629	1.64e-05	0.001649	1e-06	0.0001012	0.919	NA	ADAM17|ADCYAP1|ADIPOQ|AGER|AIF1|AIRE|ALOX15B|APP|AZU1|C5|CARD9|CD74|CD84|CLEC7A|CSF1R|DDX3X|EGR1|EIF2AK2|F2RL1|HAVCR2|HDAC1|HIF1A|HMGB1|HMOX1|IL17RA|IL18|IL1B|IL33|IL4R|IL6R|LGALS9|LPL|LRP1|MAVS|MBP|MYD88|NOD2|OAS1|OAS3|POSTN|PYCARD|RIPK2|SELENOK|SYK|TICAM1|TIRAP|TLR2|TLR3|TLR4|TLR7|TNFSF4|TRIM32|TWIST1|WNT5A|	UP
regulation of tumor necrosis factor superfamily cytokine production	GO:1903555	134	134	0.523981	1.99e-05	0.001943	2.16e-08	2.87e-06	1	NA	ABCC8|ACP5|ADAM8|ADIPOQ|AGER|AKAP12|AKAP8|ANGPT1|APP|ARFGEF2|ARG2|ARHGEF2|ARRB2|AXL|AZU1|BCL10|BCL3|C1QTNF4|C5AR2|CACTIN|CARD9|CD14|CD274|CD33|CD34|CD36|CD47|CD84|CD86|CHRNA7|CIDEA|CLEC7A|CLU|CX3CL1|CX3CR1|CYBA|CYBB|DDT|DDX58|DHX9|DICER1|EPHB2|ERRFI1|FADD|FOXP1|FOXP3|FRMD8|FZD5|GAS6|GPNMB|GSTP1|HAVCR2|HDAC1|HDAC2|HLA-E|HMGB1|HSPB1|HSPD1|IFIH1|IFNGR1|IGF1|IL10|IL1A|IL27RA|IL33|IRAK3|JAK2|LGALS9|LI…	UP
negative regulation of immune response	GO:0050777	132	132	0.523554	2.11e-05	0.001991	7.78e-08	9.09e-06	0.997	NA	A2M|ADAR|ADCYAP1|AHR|ALOX15|ANXA1|ARG2|ARRB2|BCL6|CACTIN|CD300A|CD46|CD55|CD59|CD84|CD96|CEACAM1|CLEC4G|CNOT7|COL3A1|CR1|CRK|DHX58|DRD2|DUSP10|ENPP3|FAM3A|FCGR2B|FCRLB|FER|FGL2|FGR|FOXF1|FOXJ1|FOXP3|FURIN|FYN|GPX1|GRN|HAVCR2|HCK|HFE|HLA-A|HLA-B|HLA-DRB1|HLA-E|HLA-F|HLX|HMOX1|IFI16|IL10|IL13RA2|IL27RA|IL4I1|IL4R|IL7R|INPP5D|IRAK3|ISG15|JAK3|KLRD1|LGALS3|LGALS9|LILRB1|LILRB4|LOXL3|LYAR|LYN|MAPK14|M…	UP
cytoplasmic translation	GO:0002181	85	85	0.550398	2.62e-05	0.002389	0.0657001	0.605808	0.00207	NA	DRG1|DRG2|FTSJ1|RPL10|RPL10A|RPL11|RPL12|RPL13|RPL13A|RPL14|RPL15|RPL17|RPL18|RPL18A|RPL19|RPL21|RPL22|RPL22L1|RPL23|RPL23A|RPL24|RPL26|RPL26L1|RPL27|RPL27A|RPL28|RPL29|RPL3|RPL30|RPL31|RPL32|RPL34|RPL35|RPL35A|RPL36|RPL36A|RPL37|RPL37A|RPL38|RPL39|RPL4|RPL41|RPL5|RPL6|RPL7|RPL7A|RPL8|RPL9|RPLP0|RPLP1|RPS10|RPS11|RPS12|RPS13|RPS14|RPS15|RPS15A|RPS16|RPS17|RPS18|RPS19|RPS2|RPS20|RPS21|RPS23|RPS24|…	UP
vesicle-mediated transport in synapse	GO:0099003	80	80	0.582973	1.1e-05	0.002482	0.006159	0.450086	0.962	NA	ACTB|ACTG1|AMPH|AP2B1|AP2M1|AP3B1|AP3D1|ARF6|BRSK1|BTBD8|CADPS|CADPS2|CALY|CANX|CDK5|CEL|CLSTN1|CPLX1|CPLX2|CPLX3|DENND1A|DNAJC5|DNM1|DNM1L|DNM2|DNM3|DOC2A|DOC2B|EPS15|FCHO2|GRIP1|GRIP2|ITSN1|ITSN2|KIAA1109|MAPK10|NLGN1|NLGN2|NLGN3|NLGN4X|NSG1|OPHN1|OTOF|PACSIN1|PCLO|PIP5K1C|RAB11A|RAB27B|RAB3A|RAB8A|RIMS1|RIMS2|RIMS3|SCRIB|SH3GL2|SNAP25|SNAPIN|SNCA|SNCB|SNCG|STON1|STON2|STX1A|STX1B|STXBP1|STXBP5…	DOWN
regulation of innate immune response	GO:0045088	173	173	0.501519	3.28e-05	0.002903	1.34e-05	0.001005	0.988	NA	A2M|ADAM8|ADAR|AIM2|AKIRIN2|AP1G1|APOE|APPL1|APPL2|ARRB2|BIRC2|BIRC3|CACTIN|CADM1|CARD9|CASP8|CCL5|CD1D|CD226|CD96|CDC37|CEACAM1|CGAS|CLEC7A|CNOT7|COCH|CR1|CREBBP|CRK|CRTAM|DHX58|DHX9|DRD2|DUSP10|EP300|ERAP1|EREG|FADD|FAM3A|FCGR2B|FCN1|FGR|FYN|GBP5|GRN|HAVCR2|HCK|HEXIM1|HLA-A|HLA-B|HLA-E|HLA-F|HMGB1|HMGB2|HSP90AA1|HSP90AB1|IFI16|IFI35|IKBKB|IKBKE|IL12A|IRAK3|IRF1|IRF3|IRF7|ISG15|KLRD1|LAG3|LAMP1|…	UP
regulation of DNA repair	GO:0006282	124	123	0.524949	3.89e-05	0.003341	0.003633	0.129496	0.957	NA	ABRAXAS1|ACTR2|APBB1|ARID2|AUNIP|AXIN2|BABAM1|BABAM2|BRCA1|BRCC3|CBX8|CDK9|CEBPG|CGAS|CHEK1|CUL4A|CYREN|DDX11|DEK|DHX9|DTX3L|EGFR|ERCC6|ERCC8|EYA1|EYA2|EYA3|EYA4|FAM168A|FANCB|FBH1|FGF10|FIGNL1|FMN2|FOXM1|FUS|HDAC10|HELB|HMGA2|HMGB1|HSF1|KAT7|KDM1A|KDM4D|KLHL15|KMT5B|KMT5C|MAD2L2|MAGEF1|MGMT|MMS19|MRNIP|NPAS2|NSD2|NUDT16L1|OGG1|OTUB1|PARG|PARP1|PARP3|PARP9|PARPBP|PCNA|PML|PNKP|POLH|POLQ|POT1|PPP4…	UP
exocytosis	GO:0006887	166	166	0.52712	1.75e-05	0.003661	0.004633	0.423175	0.933	NA	ABCA12|ABCC4|ANK1|ANXA3|ARFGEF1|ARFGEF2|ARHGAP44|ARL8B|BAIAP3|BRSK2|CADPS|CADPS2|CBL|CCL5|CCR1|CDK16|CDK5|CHGA|COPS5|CORO1A|CPLANE2|CPLX1|CPLX2|CPLX3|CRHBP|DNAJC5|DOC2A|DOC2B|EXOC1|EXOC2|EXOC3|EXOC3L1|EXOC4|EXOC5|EXOC6|EXOC6B|EXOC7|EXOC8|HAP1|HCK|ITSN1|JAGN1|KIT|LAT|LAT2|LGI3|LIN7A|LIN7B|LIN7C|LLGL1|LLGL2|LYN|MIA3|MICAL3|MILR1|MYH9|MYO1G|NKD2|NR4A3|NSF|OTOF|PAK1|PCLO|PI4K2A|PIK3C2A|PIK3CD|PIK3CG|…	DOWN
ERBB signaling pathway	GO:0038127	52	52	0.59358	4.82e-05	0.004029	1.04e-05	0.0007973	0.823	NA	ABL1|ADAM17|AKT1|ARF4|BCAR1|BRAF|BTC|CBL|CPNE3|CUL5|DGKD|EFEMP1|EGF|EGFR|EPGN|ERBIN|EREG|GAB1|GAREM1|GRB2|GRB7|HBEGF|IQGAP1|KIF16B|MAPK1|MVP|NCK2|NRG1|PDPK1|PIGR|PIK3C2A|PIK3CA|PLCE1|PLCG1|PTK2|PTK2B|PTK6|PTPN11|PTPRR|RASSF2|REPS2|RPS6KA5|SHC1|SHC3|SLC30A10|SOCS5|SOS1|SOX9|SRC|STUB1|TGFA|TGFB1|	UP
positive regulation of response to DNA damage stimulus	GO:2001022	99	99	0.535981	5.66e-05	0.004594	0.0115955	0.260721	0.964	NA	ABRAXAS1|ACTR2|ANKLE1|APBB1|ARID2|ATM|ATR|BABAM1|BABAM2|BCLAF1|BRCA1|BRCC3|CBX8|CCAR2|CEBPG|DDX11|DDX5|DHX9|DTX3L|EEF1E1|EGFR|ERCC6|EYA1|EYA2|EYA3|EYA4|FAM168A|FANCB|FBH1|FGF10|FMN2|FMR1|FOXM1|FUS|FXR1|FXR2|HDAC10|HIC1|HMGA2|HMGB1|KDM4D|KMT5B|KMT5C|MAD2L2|MAP3K20|MGMT|MMS19|MRNIP|MSX1|MYC|NACC2|NKX3-1|NPAS2|NSMCE1|NSMCE4A|PARP1|PARP3|PARP9|PAXIP1|PCNA|PIAS4|PLA2R1|PMAIP1|PNKP|PRKCD|PRKCG|PRKDC|RA…	UP
epidermal growth factor receptor signaling pathway	GO:0007173	44	44	0.611731	5.82e-05	0.004598	1.94e-06	0.0001775	0.814	NA	ABL1|ADAM17|AKT1|ARF4|BCAR1|BRAF|BTC|CBL|DGKD|EFEMP1|EGF|EGFR|EPGN|ERBIN|EREG|GAB1|GAREM1|GRB2|GRB7|HBEGF|IQGAP1|KIF16B|NCK2|PDPK1|PIGR|PIK3C2A|PIK3CA|PLCE1|PLCG1|PTK2|PTK2B|PTPN11|RASSF2|REPS2|RPS6KA5|SHC1|SHC3|SLC30A10|SOCS5|SOS1|SOX9|SRC|TGFA|TGFB1|	UP
purine nucleoside triphosphate biosynthetic process	GO:0009145	40	40	0.638617	2.9e-05	0.005644	7.4e-07	0.002161	0.789	NA	ADK|AK9|ALDOA|ATP5F1A|ATP5F1B|ATP5F1C|ATP5F1D|ATP5F1E|ATP5MC1|ATP5MC2|ATP5MC3|ATP5ME|ATP5MF|ATP5MG|ATP5PB|ATP5PD|ATP5PF|ATP5PO|ATP6V0C|ATP6V1A|DGUOK|DNAJC30|IMPDH1|IMPDH2|NME1|NME2|NME3|NME4|NME5|NME6|NME7|NME9|NUDT2|PKLR|PRKAG2|SLC25A13|STOML2|TGFB1|UQCC3|VPS9D1|	DOWN
non-motile cilium assembly	GO:1905515	49	49	0.591322	7.82e-05	0.006011	0.003321	0.122878	0.568	NA	ARL13B|BBS1|BBS10|BBS2|BBS4|BBS7|C2CD3|CC2D2A|CC2D2B|CCDC13|CEP126|CEP131|CEP250|CEP290|CEP350|CEP89|CLCN4|CSNK1D|DCTN1|DISC1|DYNC2H1|EXOC5|FUZ|GORAB|IFT122|IFT140|IFT172|IFT52|IFT57|IFT74|IFT80|IFT88|INTU|KCNJ10|KCNQ1|MAPRE1|MKKS|MKS1|PCM1|PIBF1|RPGRIP1L|TBC1D32|TMEM107|TMEM17|TMEM216|TMEM80|TOGARAM1|TTC8|VANGL2|	UP
sodium ion transport	GO:0006814	135	135	0.533652	3.88e-05	0.007096	0.004831	0.415339	0.95	NA	ANO6|ASIC1|ASIC2|ASIC3|ASIC4|ATP1A1|ATP1A2|ATP1A3|ATP1A4|ATP1B1|ATP1B2|ATP1B3|ATP1B4|ATP4A|CACNA1G|CACNA1H|CACNA1I|CATSPER3|CNNM4|COMMD3|COMMD9|FGF13|FXYD1|FXYD2|FXYD3|HCN1|HCN2|HCN3|HCN4|KCNE3|KCNK1|KCNQ1|KLHL3|MAGED2|MFSD4B|NALCN|NDUFA9|NEDD4L|PKD2|PKD2L1|SCN11A|SCN1A|SCN1B|SCN2A|SCN2B|SCN3A|SCN3B|SCN4B|SCN5A|SCN7A|SCN8A|SCN9A|SCNN1A|SCNN1D|SCNN1G|SGK1|SHROOM2|SLC10A4|SLC10A5|SLC10A7|SLC12A1|SL…	DOWN
respiratory electron transport chain	GO:0022904	84	83	0.570301	4.14e-05	0.007123	0.008045	0.489897	0.504	NA	AFG1L|AIFM2|BID|COA6|COQ9|COX15|COX4I1|COX5A|COX5B|COX6A1|COX6C|COX7A1|COX7A2|COX7A2L|COX7C|COX8A|CYC1|CYCS|DGUOK|DLD|ETFDH|ETFRF1|GBA|IMMP2L|MYBBP1A|NDUFA1|NDUFA10|NDUFA12|NDUFA2|NDUFA3|NDUFA4|NDUFA5|NDUFA6|NDUFA7|NDUFA8|NDUFA9|NDUFAB1|NDUFAF1|NDUFB1|NDUFB10|NDUFB2|NDUFB3|NDUFB4|NDUFB5|NDUFB6|NDUFB7|NDUFB8|NDUFB9|NDUFC1|NDUFC2|NDUFC2-KCTD14|NDUFS1|NDUFS2|NDUFS3|NDUFS4|NDUFS5|NDUFS6|NDUFS7|NDUFS8…	DOWN
calcium-ion regulated exocytosis	GO:0017156	37	37	0.639907	4.71e-05	0.007249	0.008246	0.491902	0.724	NA	ARL8B|CADPS|CADPS2|DOC2B|MYH9|PPP3CB|RAB3A|RAPGEF4|RIMS1|RIMS2|RIMS3|SCIN|SDF4|STX1A|STX1B|STXBP1|SYN2|SYT1|SYT10|SYT11|SYT12|SYT13|SYT15|SYT17|SYT2|SYT3|SYT4|SYT5|SYT6|SYT7|SYT9|UNC13A|UNC13B|UNC13C|VAMP2|VAMP3|VAMP7|	DOWN
electron transport chain	GO:0022900	135	134	0.53222	4.68e-05	0.007603	0.0158031	0.659893	0.802	NA	ADH5|AFG1L|AIFM2|AKR1A1|AKR1B1|AKR7A2|AKR7A3|ALDH2|ALDH4A1|AOC2|ASPH|BID|CIAPIN1|COA6|COQ9|COX11|COX15|COX4I1|COX5A|COX5B|COX6A1|COX6B1|COX6C|COX7A1|COX7A2|COX7A2L|COX7B|COX7C|COX8A|CYB561|CYB5A|CYB5B|CYBA|CYBB|CYC1|CYCS|DEGS1|DGUOK|DHRS3|DLD|DMGDH|ENOX2|ETFA|ETFB|ETFDH|ETFRF1|FDX1|GBA|GLDC|GLRX2|GSR|HAAO|HSD17B6|IDH3B|IDO1|IMMP2L|LOXL2|MAOB|ME1|ME2|MYBBP1A|NCF1|NCF2|NDOR1|NDUFA1|NDUFA10|NDUFA12|…	DOWN
regulation of double-strand break repair	GO:2000779	79	79	0.54314	0.0001145	0.008578	0.009375	0.228365	0.958	NA	ACTR2|ARID2|AUNIP|CGAS|CHEK1|CYREN|DDX11|DEK|DTX3L|ERCC6|FANCB|FBH1|FIGNL1|FMN2|FOXM1|FUS|HELB|HMGA2|HSF1|KDM1A|KDM4D|KLHL15|KMT5B|KMT5C|MAD2L2|MAGEF1|MGMT|MMS19|MRNIP|NSD2|NUDT16L1|OGG1|OTUB1|PARP1|PARP3|PARP9|PARPBP|PML|PNKP|POLQ|POT1|PPP4C|PPP4R2|PRKDC|RAD51|RAD51AP1|RECQL5|RIF1|RMI2|RNF169|RPA2|RTEL1|SETD2|SETMAR|SHLD2|SHLD3|SIRT6|SIRT7|SLF1|SLF2|SMCHD1|SPIDR|SPIRE1|SPIRE2|TERF2IP|TEX15|TFIP1…	UP
regulation of toll-like receptor signaling pathway	GO:0034121	61	61	0.570194	0.000121	0.008843	0.0003101	0.0177718	0.9	NA	APPL1|APPL2|ARRB2|BIRC2|BIRC3|CACTIN|CAV1|CD300A|CD300LF|CD36|CYBA|DAB2IP|DDX3X|ESR1|F2RL1|FLOT1|FLOT2|GPR108|GPS2|GRAMD4|HMGB1|IFI35|IRAK3|IRF1|IRF4|IRF7|LGR4|LILRA2|LILRA4|LRRC14|LYN|MFHAS1|NFKBIL1|NINJ1|NLRP2B|NOD2|NR1D1|NR1H3|OTUD4|PDPK1|PELI1|PJA2|PTPN22|PTPRS|RAB7B|RSAD2|RTN4|SARM1|SLC15A4|SMPDL3B|TICAM2|TIRAP|TLR1|TLR2|TLR3|TLR5|TLR6|TNFAIP3|TREM2|TYRO3|WDFY1|	UP
positive regulation of DNA repair	GO:0045739	69	69	0.54987	0.0001368	0.009752	0.009919	0.235721	0.884	NA	ABRAXAS1|ACTR2|APBB1|ARID2|BABAM1|BABAM2|BRCA1|BRCC3|CBX8|CEBPG|DDX11|DHX9|DTX3L|EGFR|ERCC6|EYA1|EYA2|EYA3|EYA4|FAM168A|FANCB|FGF10|FMN2|FOXM1|FUS|HDAC10|HMGB1|KDM4D|KMT5B|KMT5C|MAD2L2|MGMT|MMS19|MRNIP|NPAS2|PARP1|PARP3|PARP9|PCNA|PNKP|PRKCG|PRKDC|RAD51AP1|RIF1|RNF168|RNF8|RPS3|SETMAR|SHLD2|SHLD3|SIRT1|SLF1|SLF2|SMCHD1|SPIDR|SPIRE1|SPIRE2|TIGAR|TIMELESS|TMEM161A|TRIM28|UBE2N|UBE2V2|UIMC1|WAS|WDR4…	UP
positive regulation of response to cytokine stimulus	GO:0060760	50	50	0.57989	0.0001404	0.009772	7.84e-06	0.0006549	0.898	NA	ADAM17|AGPAT1|AGPAT2|AXL|C1QTNF4|CASP1|CASP4|CD300LF|CD74|CPNE1|CSF1|CXCR4|DDX58|DHX9|EDN1|FADD|GAS6|HIF1A|HSPA1A|HSPA1B|IFIH1|IKBKE|IL1R1|IRF3|IRF7|LAPTM5|LRRC70|LSM14A|MAVS|MED1|NLRC5|PAFAH1B1|PARP14|PARP9|PRKN|RIPK1|RIPK2|TAF9|TBK1|TICAM2|TLR2|TLR4|TRAF2|TREM2|TRIM32|TRIM44|TRIM6|TXK|UBE2K|WNT5A|	UP
response to exogenous dsRNA	GO:0043330	30	30	0.683498	0.000155	0.0105364	0.00068	0.0368081	0.844	NA	CARD9|CAV1|CGAS|COLEC12|DDX1|DDX21|DDX58|DHX36|DHX9|FLOT1|IFIH1|IFIT1|IRAK3|IRF3|KCNJ8|MAPK1|MAPK3|MAVS|MUL1|NFKBIA|NOD2|PQBP1|RALB|RFTN1|RFTN2|RIPK2|SLC3A2|TICAM1|TLR3|ZCCHC3|	UP
regulation of defense response to virus	GO:0050688	59	59	0.566403	0.0001638	0.0106407	8.22e-08	9.24e-06	0.857	NA	AIM2|APOBEC3F|APOBEC3G|C1QBP|CGAS|DDX58|DHX58|DHX9|DTX3L|EIF2AK4|ELMOD2|FGL2|FOXP3|GPATCH3|HERC5|HSP90AA1|HTRA1|IFIT1|IFNLR1|IL12RB1|IL15|ITCH|LILRB1|MAVS|MICB|MUL1|NLRX1|NPLOC4|PARP9|PCBP2|PPM1B|PQBP1|PTPN22|PYCARD|RIOK3|RNF125|RNF216|RNF26|SEC14L1|SELENOK|SIN3A|STAT1|TARBP2|TKFC|TNFAIP3|TOMM70|TRAF3|TRAF3IP1|TRAF3IP2|TRIM44|TRIM6|TSPAN32|TSPAN6|UFD1|USP17L2|ZC3H12A|ZDHHC1|ZDHHC11|ZMPSTE24|	UP
regulation of response to cytokine stimulus	GO:0060759	127	126	0.507475	0.000162	0.0107625	1.37e-08	1.91e-06	0.987	NA	ADAM17|ADAR|ADIPOQ|AGPAT1|AGPAT2|ANGPT1|AXL|C1QTNF4|CACTIN|CARD16|CARD8|CASP1|CASP4|CASP8|CAV1|CCDC3|CCL5|CD24|CD300LF|CD74|CDC37|CNOT7|CPNE1|CSF1|CXCR4|CYLD|DDX58|DHX9|ECM1|EDN1|F2RL1|FADD|GAS6|GPS2|GSTP1|HIF1A|HIPK1|HSP90AB1|HSPA1A|HSPA1B|IFIH1|IKBKB|IKBKE|IL1R1|IRAK1|IRAK2|IRAK3|IRF3|IRF7|ISG15|KLF4|LAPTM5|LRRC70|LSM14A|MAP2K5|MAPK7|MAVS|MED1|METTL3|MUL1|NLRC5|NLRP2B|NOL3|NR1H2|NR1H3|OAS1|OAS3…	UP
negative regulation of response to biotic stimulus	GO:0002832	89	89	0.531953	0.0001754	0.0111438	1.76e-06	0.0001662	0.979	NA	A2M|ADAR|AHR|ARG2|ARRB2|C1QBP|CACTIN|CARD16|CARD8|CD96|CEACAM1|CNOT7|CR1|CRK|DHX58|DRD2|DUSP10|FAM3A|FGL2|FOXP3|GPATCH3|GRN|HAVCR2|HLA-A|HLA-B|HLA-E|HLA-F|HTRA1|IFI16|IL4I1|IRAK3|ISG15|ITCH|KLRD1|LGALS9|LILRA2|LILRB1|LYAR|MAPKBP1|METTL3|MICA|MICB|MUL1|NFKBIL1|NLRC3|NLRC5|NLRX1|NMI|NPLOC4|NR1H2|NR1H3|OAS1|OAS3|PARP14|PCBP2|PPARG|PPM1B|PRDX2|PTPN2|RIOK3|RNF125|RNF26|RPS19|SAMHD1|SEC14L1|SERPINB9|SE…	UP
regulation of cellular senescence	GO:2000772	41	41	0.595427	0.0001804	0.0112191	0.0198189	0.357596	0.814	NA	ABI3|ABL1|AKT3|ARG2|ARNTL|B2M|BCL6|BMPR1A|CDK6|CDKN2A|CGAS|EEF1E1|FBXO5|HMGA1|HMGA2|ING2|KRAS|MAP3K3|NAMPT|NEK4|NEK6|NUAK1|PAWR|PLK2|PNPT1|PRKDC|RBL1|RSL1D1|SIRT1|SLC30A10|TERC|TERF2|TERT|TP53|TWIST1|VASH1|YBX1|YPEL3|ZKSCAN3|ZMPSTE24|ZNF277|	UP
response to interferon-beta	GO:0035456	24	24	0.720132	0.00022	0.0133971	0.011765	0.262512	0.614	NA	AIM2|BST2|CAPN2|CDC34|HTRA2|IFI16|IFITM1|IFITM2|IFITM3|IFNAR2|IKBKE|IRF1|MNDA|NDUFA13|OAS1|PLSCR1|PNPT1|STAT1|TLR3|TREX1|TRIM6|UBE2G2|UBE2K|XAF1|	UP
purine nucleoside diphosphate metabolic process	GO:0009135	56	56	0.586537	0.0001017	0.0141569	0.0187547	0.740809	0.885	GO:0009179|purine ribonucleoside diphosphate metabolic process,	ADPGK|AK1|AK2|AK3|AK4|AK5|AK9|ALDOA|ALDOB|ALDOC|BAD|BPGM|CARD11|CASK|DHTKD1|DLG1|DLG2|ENO1|ENO2|ENO3|ENO4|ENTPD2|ENTPD4|FOXK1|FOXK2|GALK1|GAPDH|GCK|GPI|GUK1|HK1|HK2|HK3|HKDC1|LDHA|LRGUK|MAGI3|MPP1|NT5E|NUDT16|NUDT18|NUDT9|OGDH|OGDHL|PFKFB2|PFKL|PFKM|PFKP|PGAM1|PGAM2|PGK1|PGM1|PKLR|PKM|TJP2|TPI1|	DOWN
purine ribonucleoside diphosphate metabolic process	GO:0009179	56	56	0.586537	0.0001017	0.0141569	0.0187547	0.740809	0.885	GO:0009135|purine nucleoside diphosphate metabolic process,	ADPGK|AK1|AK2|AK3|AK4|AK5|AK9|ALDOA|ALDOB|ALDOC|BAD|BPGM|CARD11|CASK|DHTKD1|DLG1|DLG2|ENO1|ENO2|ENO3|ENO4|ENTPD2|ENTPD4|FOXK1|FOXK2|GALK1|GAPDH|GCK|GPI|GUK1|HK1|HK2|HK3|HKDC1|LDHA|LRGUK|MAGI3|MPP1|NT5E|NUDT16|NUDT18|NUDT9|OGDH|OGDHL|PFKFB2|PFKL|PFKM|PFKP|PGAM1|PGAM2|PGK1|PGM1|PKLR|PKM|TJP2|TPI1|	DOWN
ribonucleoside triphosphate biosynthetic process	GO:0009201	45	45	0.608891	9.76e-05	0.0142693	4.96e-06	0.003621	0.827	NA	AK9|ALDOA|ATP5F1A|ATP5F1B|ATP5F1C|ATP5F1D|ATP5F1E|ATP5MC1|ATP5MC2|ATP5MC3|ATP5ME|ATP5MF|ATP5MG|ATP5PB|ATP5PD|ATP5PF|ATP5PO|ATP6V0C|ATP6V1A|CAD|CTPS1|CTPS2|DGUOK|DNAJC30|IMPDH1|IMPDH2|NME1|NME2|NME3|NME4|NME5|NME6|NME7|NME9|NUDT2|PKLR|PRKAG2|SLC25A13|STOML2|TGFB1|UCK1|UCK2|UCKL1|UQCC3|VPS9D1|	DOWN
regulation of dopamine secretion	GO:0014059	34	34	0.639824	0.000118	0.0156754	0.004761	0.421666	0.828	NA	ABAT|CHRNA4|CHRNB2|CNR1|CXCL12|DRD2|DTNBP1|FGF20|GDNF|GRM2|HTR1B|HTR2A|KCNA2|NPY2R|OPRK1|PINK1|PRKN|RAB3A|SNCA|SNCG|SYT1|SYT10|SYT11|SYT12|SYT13|SYT15|SYT17|SYT2|SYT3|SYT4|SYT5|SYT6|SYT7|SYT9|	DOWN
positive regulation of signaling receptor activity	GO:2000273	43	42	0.588879	0.000278	0.0165845	3.64e-06	0.0003222	0.903	NA	ADAM17|ADORA1|ADRA2A|ADRA2B|ADRA2C|ADRB2|ARC|BTC|BUD31|CACNG2|CACNG3|CACNG4|CCL2|EDN1|EGF|EPGN|EPHB2|EREG|FBXW7|GREM1|HBEGF|HDAC1|HDAC2|HDAC6|HFE|HIF1A|IFNGR2|IL10|ITGB1|JAK2|NCF1|NCOA3|NEURL1|NLGN3|NRP1|PARK7|PINK1|RELN|RGS9|SHANK3|TAF1|TGFA|	UP
cellular respiration	GO:0045333	101	101	0.542926	0.0001306	0.0165951	0.013577	0.640089	0.587	NA	ADSL|AFG1L|ATP5F1C|ATP5F1D|BLOC1S1|C2orf69|CAT|CHCHD10|COQ10A|COQ10B|COQ9|COX10|COX15|COX4I1|COX5A|COX5B|COX6A1|COX6B1|COX6B2|COX6C|COX7A1|COX7A2|COX7A2L|COX7B|COX7C|COX8A|CYC1|CYCS|DLD|FXN|LYRM7|MDH2|ME3|MSH2|MTFR1|MTFR1L|NDUFA1|NDUFA10|NDUFA2|NDUFA3|NDUFA4|NDUFA5|NDUFA6|NDUFA7|NDUFA8|NDUFA9|NDUFAB1|NDUFAF1|NDUFB1|NDUFB10|NDUFB2|NDUFB3|NDUFB4|NDUFB5|NDUFB6|NDUFB7|NDUFB8|NDUFB9|NDUFC1|NDUFC2|NDUF…	DOWN
NADH dehydrogenase complex assembly	GO:0010257	51	51	0.58925	0.0001595	0.0194261	0.0288353	0.826328	0.00359	GO:0032981|mitochondrial respiratory chain complex I assembly,	ACAD9|BCS1L|COA1|DMAC1|DMAC2|FOXRED1|NDUFA1|NDUFA10|NDUFA11|NDUFA12|NDUFA13|NDUFA2|NDUFA3|NDUFA5|NDUFA6|NDUFA8|NDUFA9|NDUFAB1|NDUFAF1|NDUFAF2|NDUFAF3|NDUFAF4|NDUFAF5|NDUFAF6|NDUFAF7|NDUFAF8|NDUFB1|NDUFB10|NDUFB11|NDUFB2|NDUFB3|NDUFB4|NDUFB5|NDUFB6|NDUFB7|NDUFB8|NDUFB9|NDUFC1|NDUFC2|NDUFS1|NDUFS2|NDUFS3|NDUFS4|NDUFS5|NDUFS7|NDUFS8|NUBPL|OXA1L|TIMM21|TMEM126A|TMEM126B|	DOWN
mitochondrial respiratory chain complex I assembly	GO:0032981	51	51	0.58925	0.0001595	0.0194261	0.0288353	0.826328	0.00365	GO:0010257|NADH dehydrogenase complex assembly,	ACAD9|BCS1L|COA1|DMAC1|DMAC2|FOXRED1|NDUFA1|NDUFA10|NDUFA11|NDUFA12|NDUFA13|NDUFA2|NDUFA3|NDUFA5|NDUFA6|NDUFA8|NDUFA9|NDUFAB1|NDUFAF1|NDUFAF2|NDUFAF3|NDUFAF4|NDUFAF5|NDUFAF6|NDUFAF7|NDUFAF8|NDUFB1|NDUFB10|NDUFB11|NDUFB2|NDUFB3|NDUFB4|NDUFB5|NDUFB6|NDUFB7|NDUFB8|NDUFB9|NDUFC1|NDUFC2|NDUFS1|NDUFS2|NDUFS3|NDUFS4|NDUFS5|NDUFS7|NDUFS8|NUBPL|OXA1L|TIMM21|TMEM126A|TMEM126B|	DOWN
proton transmembrane transport	GO:1902600	91	91	0.54736	0.0001804	0.021093	0.0317432	0.859124	0.802	NA	ATP1A1|ATP1A2|ATP1A3|ATP1A4|ATP4A|ATP5F1B|ATP5MF|ATP5PO|ATP6AP1|ATP6V0A1|ATP6V0A2|ATP6V0A4|ATP6V0B|ATP6V0C|ATP6V0D1|ATP6V0E1|ATP6V0E2|ATP6V1A|ATP6V1B2|ATP6V1C1|ATP6V1C2|ATP6V1D|ATP6V1E1|ATP6V1E2|ATP6V1F|ATP6V1G1|ATP6V1G2|ATP6V1H|CLCN3|CLCN4|CLCN5|COX15|COX4I1|COX5A|COX5B|COX6A1|COX6B1|COX7A1|COX7A2L|COX7B|COX8A|CTNS|CYB5A|CYC1|HVCN1|MFSD3|NDUFS7|NNT|NOX5|SLC11A2|SLC15A2|SLC15A3|SLC15A4|SLC17A5|SL…	DOWN
ATP biosynthetic process	GO:0006754	29	29	0.69503	0.000225	0.0234884	0.002835	0.318719	0.699	NA	AK9|ALDOA|ATP5F1A|ATP5F1B|ATP5F1C|ATP5F1D|ATP5F1E|ATP5MC1|ATP5MC2|ATP5MC3|ATP5ME|ATP5MF|ATP5MG|ATP5PB|ATP5PD|ATP5PF|ATP5PO|ATP6V0C|ATP6V1A|DGUOK|DNAJC30|NUDT2|PKLR|PRKAG2|SLC25A13|STOML2|TGFB1|UQCC3|VPS9D1|	DOWN
aerobic respiration	GO:0009060	92	92	0.545383	0.0002184	0.0236398	0.009983	0.561136	0.499	NA	ADSL|AFG1L|ATP5F1C|ATP5F1D|BLOC1S1|C2orf69|CAT|CHCHD10|COQ9|COX10|COX15|COX4I1|COX5A|COX5B|COX6A1|COX6B1|COX6B2|COX6C|COX7A1|COX7A2|COX7A2L|COX7B|COX7C|COX8A|CYC1|CYCS|DLD|FXN|MDH2|ME3|MSH2|MTFR1|MTFR1L|NDUFA1|NDUFA10|NDUFA2|NDUFA3|NDUFA4|NDUFA5|NDUFA6|NDUFA7|NDUFA8|NDUFA9|NDUFAB1|NDUFAF1|NDUFB1|NDUFB10|NDUFB2|NDUFB3|NDUFB4|NDUFB5|NDUFB6|NDUFB7|NDUFB8|NDUFB9|NDUFC1|NDUFC2|NDUFC2-KCTD14|NDUFS1|NDU…	DOWN
purine ribonucleoside triphosphate biosynthetic process	GO:0009206	39	39	0.615084	0.0002427	0.0236515	1.75e-05	0.008545	0.778	NA	AK9|ALDOA|ATP5F1A|ATP5F1B|ATP5F1C|ATP5F1D|ATP5F1E|ATP5MC1|ATP5MC2|ATP5MC3|ATP5ME|ATP5MF|ATP5MG|ATP5PB|ATP5PD|ATP5PF|ATP5PO|ATP6V0C|ATP6V1A|DGUOK|DNAJC30|IMPDH1|IMPDH2|NME1|NME2|NME3|NME4|NME5|NME6|NME7|NME9|NUDT2|PKLR|PRKAG2|SLC25A13|STOML2|TGFB1|UQCC3|VPS9D1|	DOWN
ribonucleoside diphosphate metabolic process	GO:0009185	59	59	0.57735	0.000213	0.0239424	0.0281371	0.814306	0.892	NA	ADPGK|AK1|AK2|AK3|AK4|AK5|AK9|ALDOA|ALDOB|ALDOC|BAD|BPGM|CARD11|CASK|CMPK1|DHTKD1|DLG1|DLG2|ENO1|ENO2|ENO3|ENO4|ENTPD2|ENTPD4|ENTPD7|FOXK1|FOXK2|GALK1|GAPDH|GCK|GPI|GUK1|HK1|HK2|HK3|HKDC1|LDHA|LRGUK|MAGI3|MPP1|NT5E|NUDT16|NUDT18|NUDT5|NUDT9|OGDH|OGDHL|PFKFB2|PFKL|PFKM|PFKP|PGAM1|PGAM2|PGK1|PGM1|PKLR|PKM|TJP2|TPI1|	DOWN
ADP metabolic process	GO:0046031	43	43	0.608314	0.0002389	0.0240769	0.016243	0.668709	0.858	NA	ADPGK|AK1|AK2|AK3|AK4|AK5|AK9|ALDOA|ALDOB|ALDOC|BAD|BPGM|DHTKD1|ENO1|ENO2|ENO3|ENO4|FOXK1|FOXK2|GALK1|GAPDH|GCK|GPI|HK1|HK2|HK3|HKDC1|LDHA|NT5E|NUDT9|OGDH|OGDHL|PFKFB2|PFKL|PFKM|PFKP|PGAM1|PGAM2|PGK1|PGM1|PKLR|PKM|TPI1|	DOWN
neurotransmitter transport	GO:0006836	75	75	0.556556	0.0002616	0.0246683	0.0280983	0.821312	0.887	NA	ATP1A2|BRSK1|CLN8|DOC2A|DVL1|GABRA2|GABRQ|GRM4|HRH3|ICA1|KCNJ10|LIN7A|LIN7B|LIN7C|NR4A1|NRXN1|NRXN2|PARK7|PDZD11|PPFIA3|PPT1|PRKN|PTPRN2|RAB3A|RIMS2|RIMS4|RPH3A|SLC17A6|SLC17A7|SLC17A8|SLC18A2|SLC1A1|SLC1A2|SLC1A3|SLC1A6|SLC22A1|SLC22A3|SLC28A2|SLC29A1|SLC29A2|SLC29A4|SLC32A1|SLC38A1|SLC38A2|SLC6A1|SLC6A11|SLC6A12|SLC6A13|SLC6A15|SLC6A16|SLC6A17|SLC6A4|SLC6A6|SLC6A7|SLC6A8|SLC6A9|SNAP25|SNAPIN|SN…	DOWN
aerobic electron transport chain	GO:0019646	65	65	0.56531	0.0002841	0.0259502	0.0202456	0.75869	0.143	NA	AFG1L|COQ9|COX15|COX4I1|COX5A|COX5B|COX6A1|COX6C|COX7A1|COX7A2|COX7A2L|COX7C|COX8A|CYC1|CYCS|DLD|NDUFA1|NDUFA10|NDUFA2|NDUFA3|NDUFA4|NDUFA5|NDUFA6|NDUFA7|NDUFA8|NDUFA9|NDUFAB1|NDUFAF1|NDUFB1|NDUFB10|NDUFB2|NDUFB3|NDUFB4|NDUFB5|NDUFB6|NDUFB7|NDUFB8|NDUFB9|NDUFC1|NDUFC2|NDUFC2-KCTD14|NDUFS1|NDUFS2|NDUFS3|NDUFS4|NDUFS5|NDUFS6|NDUFS7|NDUFS8|NDUFV1|NDUFV2|NDUFV3|SDHA|SDHAF2|SDHC|SDHD|SLC25A51|UQCC3|UQ…	DOWN
regulation of catecholamine secretion	GO:0050433	50	50	0.580011	0.0003164	0.0280218	0.009914	0.568236	0.899	NA	ABAT|ADORA2A|ADRA2A|ADRA2B|ADRA2C|AGT|CARTPT|CHGA|CHRNA4|CHRNB2|CNR1|CRH|CXCL12|DRD2|DTNBP1|FGF20|GDNF|GRK2|GRM2|HRH3|HTR1B|HTR2A|KCNA2|KCNB1|NPY2R|OPRK1|OXTR|P2RY1|P2RY12|PINK1|PRKN|RAB3A|SNCA|SNCG|STX1A|SYT1|SYT10|SYT11|SYT12|SYT13|SYT15|SYT17|SYT2|SYT3|SYT4|SYT5|SYT6|SYT7|SYT9|VIP|	DOWN
negative regulation of defense response	GO:0031348	178	177	0.482184	0.0005081	0.0297055	0.0002882	0.0175485	0.987	NA	A2M|ACP5|ADA|ADAR|ADCYAP1|ADIPOQ|ADORA1|ADORA2A|ALOX5|AOAH|APOE|ARG2|ARRB2|ASH1L|C1QBP|C1QTNF3|CACTIN|CALCRL|CCK|CD200|CD200R1|CD96|CDH5|CEACAM1|CNOT7|CNR2|CR1|CRK|CX3CL1|DHX58|DRD2|DUSP10|ENPP3|FAM3A|FCGR2B|FEM1A|FFAR4|FGL2|FGR|FNDC4|FOXF1|FOXP3|FURIN|FYN|GBA|GIT1|GPATCH3|GPER1|GPS2|GPX1|GRN|GSTP1|HAMP|HAVCR2|HCK|HGF|HLA-A|HLA-B|HLA-DRB1|HLA-E|HLA-F|HTRA1|IFI16|IGF1|IL10|IRAK3|ISG15|ITCH|KLF4|KL…	UP
positive regulation of interferon-gamma production	GO:0032729	52	52	0.561752	0.0005212	0.0298743	0.0004664	0.0262155	0.901	NA	ABL1|BCL3|BTN3A1|BTN3A2|CD14|CD226|CD276|CEBPG|CLEC7A|CRTAM|EBI3|F2RL1|FADD|FZD5|HAVCR2|HLA-A|HLA-DPA1|HLA-DPB1|HRAS|HSPD1|IL12A|IL12RB1|IL12RB2|IL18|IL18R1|IL1B|IL1R1|IL27RA|IRF8|ISG15|LGALS9|LILRB1|PDE4B|PDE4D|PTPN22|PYCARD|RASGRP1|RIPK2|SASH3|SCRIB|SLC11A1|SLC7A5|TLR3|TLR4|TLR7|TLR8|TNFSF4|TRIM27|TXK|WNT5A|ZFPM1|ZP3|	UP
carbohydrate catabolic process	GO:0016052	85	85	0.536899	0.0004823	0.0402794	0.0247694	0.770224	0.965	NA	ABHD10|ADPGK|AGL|ALDOA|ALDOB|ALDOC|AOAH|BAD|BPGM|CHIT1|CTBS|DERA|DHDH|DHTKD1|ENO1|ENO2|ENO3|ENO4|ENOSF1|FOXK1|FOXK2|FUT1|FUT10|FUT2|FUT4|FUT8|FUT9|GAA|GALE|GALK1|GALM|GALT|GAPDH|GCK|GK|GK5|GLB1|GLYCTK|GM2A|GPD2|GPI|GUSB|GUSBP3|HEXB|HK1|HK2|HK3|HKDC1|IDNK|LDHA|LRP5|MAN2C1|MANBA|MGAM|MIOX|NAGA|NEU1|NEU3|NEU4|NUDT5|OGDH|OGDHL|PFKFB2|PFKL|PFKM|PFKP|PGAM1|PGAM2|PGD|PGK1|PGM1|PKLR|PKM|PYGB|PYGL|PYGM|RB…	DOWN
tricarboxylic acid cycle	GO:0006099	29	29	0.672711	0.00047	0.0404062	0.033825	0.890725	0.742	NA	ACO1|ACO2|CS|DHTKD1|DLAT|DLST|FH|IDH1|IDH2|IDH3A|IDH3B|IDH3G|IREB2|MDH1|MDH1B|MDH2|NNT|OGDH|OGDHL|PDHA1|PDHB|SDHA|SDHAF2|SDHB|SDHC|SDHD|SUCLA2|SUCLG1|SUCLG2|	DOWN
positive regulation of toll-like receptor signaling pathway	GO:0034123	23	23	0.67866	0.00072	0.0404723	0.007135	0.193107	0.798	NA	CAV1|CYBA|DDX3X|F2RL1|FLOT1|HMGB1|IFI35|MFHAS1|NINJ1|NR1H3|PELI1|PJA2|PTPN22|RSAD2|RTN4|SLC15A4|TICAM2|TIRAP|TLR1|TLR2|TLR3|TLR5|WDFY1|	UP
regulation of neurotransmitter levels	GO:0001505	159	159	0.502587	0.0005084	0.0412793	0.0543282	1	0.986	NA	ABAT|ACHE|ADCY1|ADORA2A|ADRA1A|ADRA2A|AGTPBP1|ALDH5A1|ALDH9A1|APBA1|ASIC1|ATP1A2|ATP2A2|BACE1|BAIAP3|BCHE|BRSK1|CACNB2|CALM1|CALM3|CAMK2A|CASK|CDK5|CHRNA5|CLN3|CLN8|CNR1|COLQ|COMT|CPLX1|CPLX2|CPLX3|CSPG5|DAGLA|DAGLB|DBH|DNM1L|DOC2A|DRD1|DRD2|DRD4|DTNBP1|DVL1|FBXL20|FLOT1|FMR1|GABRA2|GAD1|GAD2|GCHFR|GDNF|GFAP|GIPC1|GIT1|GPER1|GPM6B|GRIN3A|GRM4|GSK3B|HNMT|HRH3|HTR1B|HTR2A|ITGB1|ITGB3|KCNJ10|KCNMB4|…	DOWN
ribose phosphate biosynthetic process	GO:0046390	148	147	0.508383	0.0005355	0.0423037	0.005909	0.442903	0.978	NA	ACACA|ACACB|ACAT1|ACLY|ACOT7|ACSBG1|ACSF3|ACSL1|ACSL3|ACSL4|ACSL5|ACSL6|ACSS1|ACSS2|ADCY1|ADCY10|ADCY2|ADCY3|ADCY4|ADCY5|ADCY6|ADCY7|ADCY8|ADCY9|ADK|ADSL|ADSS1|AK1|AK2|AK3|AK4|AK5|AK9|ALDOA|AMPD2|AMPD3|APRT|ATIC|ATP5F1A|ATP5F1B|ATP5F1C|ATP5F1D|ATP5F1E|ATP5MC1|ATP5MC2|ATP5MC3|ATP5ME|ATP5MF|ATP5MG|ATP5PB|ATP5PD|ATP5PF|ATP5PO|ATP6V0C|ATP6V1A|CAD|CMPK1|COASY|CTPS1|CTPS2|DCAKD|DGUOK|DHODH|DIP2A|DLAT|D…	DOWN
defense response to Gram-positive bacterium	GO:0050830	45	45	0.558279	0.0008013	0.0441904	1.25e-06	0.0001215	0.849	NA	ACP5|ADAM17|ANG|C5AR1|CARD9|CD36|CHGA|DMBT1|DROSHA|EPHA2|FGR|GBP2|GBP4|GBP6|GSDMD|H2BC4|HAVCR2|HLA-A|HLA-E|HMGB2|IL12A|IL27RA|IL7R|LYG1|LYZ|MPEG1|MR1|MYD88|NOD1|NOD2|PPP1R11|PYCARD|RARRES2|RIPK2|RNASE2|RNASE6|ROMO1|RPL39|SEH1L|SSC5D|TBK1|TIRAP|TLR2|TNFRSF14|TNFSF8|	UP
regulation of receptor signaling pathway via STAT	GO:1904892	54	54	0.554169	0.0008711	0.047152	0.0007223	0.0383896	0.876	NA	ADIPOR1|AKR1B1|BCL3|CAV1|CCL5|CENPJ|CRLF3|CYP1B1|DAB1|DOT1L|EGF|ELP2|ERBB4|F2R|GGNBP2|GHR|HES1|HES5|HGS|HMGA2|IL10|IL10RA|IL10RB|IL7R|INPP5F|JAK2|JAK3|KIT|LEPROT|MGAT5|MST1|MST1L|NEUROD1|NF2|NOTCH1|OCIAD1|OCIAD2|PARP14|PIBF1|PIGU|PPARG|PPP2CA|PPP2R1A|PTPN2|PTPRC|PTPRD|PTPRT|SH2B3|SOCS1|SOCS2|SOCS3|SUZ12|TGFB1|VHL|	UP
mitochondrial respiratory chain complex assembly	GO:0033108	87	87	0.534176	0.0006162	0.0473973	0.0355735	0.904186	0.0101	NA	ACAD9|AIFM1|BCS1L|C12orf73|CHCHD4|COA1|COA3|COA4|COA5|COA8|COX14|COX16|COX17|COX18|COX19|COX20|DMAC1|DMAC2|FASTKD3|FOXRED1|IMMP2L|LYRM7|NDUFA1|NDUFA10|NDUFA11|NDUFA12|NDUFA13|NDUFA2|NDUFA3|NDUFA5|NDUFA6|NDUFA8|NDUFA9|NDUFAB1|NDUFAF1|NDUFAF2|NDUFAF3|NDUFAF4|NDUFAF5|NDUFAF6|NDUFAF7|NDUFAF8|NDUFB1|NDUFB10|NDUFB11|NDUFB2|NDUFB3|NDUFB4|NDUFB5|NDUFB6|NDUFB7|NDUFB8|NDUFB9|NDUFC1|NDUFC2|NDUFS1|NDUFS2|NDU…	DOWN
positive regulation of double-strand break repair	GO:2000781	37	37	0.576626	0.0009258	0.047477	0.0798169	0.651689	0.806	NA	ACTR2|ARID2|DDX11|DTX3L|ERCC6|FANCB|FMN2|FOXM1|FUS|KDM4D|KMT5B|KMT5C|MAD2L2|MGMT|MMS19|MRNIP|PARP1|PARP3|PARP9|PNKP|PRKDC|RAD51AP1|RIF1|SETMAR|SHLD2|SHLD3|SLF1|SLF2|SMCHD1|SPIDR|SPIRE1|SPIRE2|TIMELESS|WAS|WDR48|WRAP53|ZCWPW1|	UP
amine catabolic process	GO:0009310	23	23	0.672132	0.000915	0.0477597	0.012455	0.269674	0.847	GO:0042402|cellular biogenic amine catabolic process,	AFMID|ALDH7A1|CHDH|COMT|DBH|DMGDH|HAAO|HNMT|IDO1|IL4I1|KMO|KYNU|LRTOMT|MAOA|MAOB|MOXD1|PAOX|SAT1|SLC44A1|SMOX|SULT1A3|SULT1A4|TDO2|	UP
cellular biogenic amine catabolic process	GO:0042402	23	23	0.672132	0.000915	0.0477597	0.012455	0.269674	0.847	GO:0009310|amine catabolic process,	AFMID|ALDH7A1|CHDH|COMT|DBH|DMGDH|HAAO|HNMT|IDO1|IL4I1|KMO|KYNU|LRTOMT|MAOA|MAOB|MOXD1|PAOX|SAT1|SLC44A1|SMOX|SULT1A3|SULT1A4|TDO2|	UP
negative regulation of DNA repair	GO:0045738	32	32	0.590478	0.000904	0.048041	0.006219	0.18179	0.716	NA	AUNIP|CGAS|CYREN|ERCC6|FANCB|FBH1|HELB|HMGA2|HSF1|KLHL15|MAD2L2|MAGEF1|NUDT16L1|OGG1|OTUB1|PARPBP|POLQ|RECQL5|RIF1|RMI2|RNF169|RPS3|SHLD2|SHLD3|SMCHD1|TERF2|TFIP11|TP53BP1|TRIP12|TWIST1|UBQLN4|UBR5|	UP
modulation by symbiont of entry into host	GO:0052372	39	39	0.575728	0.0009746	0.0491169	0.0418101	0.533673	0.633	NA	CAV1|CD4|CD74|CIITA|EXOC2|EXOC7|FCN1|FUCA2|GSN|HLA-DRB1|HS3ST5|IFITM1|IFITM2|IFITM3|ITGAV|LGALS1|LGALS9|LY6E|MID2|NECTIN2|P4HB|PTX3|SNX3|TRIM11|TRIM14|TRIM21|TRIM22|TRIM25|TRIM26|TRIM27|TRIM34|TRIM38|TRIM5|TRIM59|TRIM6|TRIM62|TRIM68|TRIM8|TRIML2|	UP

## Sheet: Table S7
Supplementary Table 7 Pathways significantly enriched between Braak Lewy body stage 0 and Braak Lewy body stage 5
Name	ID	NumProbes	NumGenes	RawScore	Pval	CorrectedPvalue	MFPvalue	CorrectedMFPvalue	Multifunctionality	Same as	GeneMembers	Direction
ensheathment of neurons	GO:0007272	74	74	1.18555	2.47e-10	7.23e-07	5.28e-09	1.54e-05	0.739	GO:0008366|axon ensheathment,	ACER3|ACSBG1|ADAM22|ADGRG6|AFG3L2|AMIGO1|ARHGEF10|ASPA|ATRN|B4GALT5|B4GALT6|BCAS1|CLDN11|CLDN5|CMTM8|CNTN2|CNTNAP1|DAG1|DHH|EGR2|EIF2B2|EIF2B4|EIF2B5|ERBB2|FAM126A|GAL3ST1|GALC|HES5|HEXB|ILK|JAM3|KCNJ10|KEL|KLK6|LGI4|MAG|MAL|MAL2|MALL|MARVELD1|MBP|MPZ|MYRF|NAB1|NAB2|NCSTN|NF1|NFASC|NKX6-2|NRG1|NTRK2|OLIG2|ORMDL3|PARD3|PLLP|PLP1|POU3F1|POU3F2|PPARD|PPP3R1|PRX|QKI|SBF2|SCN2A|SCN8A|SERINC5|SIRT2|SKI…	UP
axon ensheathment	GO:0008366	74	74	1.18555	2.47e-10	7.23e-07	5.28e-09	1.54e-05	0.739	GO:0007272|ensheathment of neurons,	ACER3|ACSBG1|ADAM22|ADGRG6|AFG3L2|AMIGO1|ARHGEF10|ASPA|ATRN|B4GALT5|B4GALT6|BCAS1|CLDN11|CLDN5|CMTM8|CNTN2|CNTNAP1|DAG1|DHH|EGR2|EIF2B2|EIF2B4|EIF2B5|ERBB2|FAM126A|GAL3ST1|GALC|HES5|HEXB|ILK|JAM3|KCNJ10|KEL|KLK6|LGI4|MAG|MAL|MAL2|MALL|MARVELD1|MBP|MPZ|MYRF|NAB1|NAB2|NCSTN|NF1|NFASC|NKX6-2|NRG1|NTRK2|OLIG2|ORMDL3|PARD3|PLLP|PLP1|POU3F1|POU3F2|PPARD|PPP3R1|PRX|QKI|SBF2|SCN2A|SCN8A|SERINC5|SIRT2|SKI…	UP
hexose metabolic process	GO:0019318	122	122	1.13266	2.84e-10	8.3e-07	2.6e-06	0.0009505	0.965	NA	ADIPOQ|ADPGK|AKR1A1|AKR1B1|AKT1|AKT2|ALDOA|ALDOB|ALDOC|APOD|ATF3|ATF4|B3GLCT|B4GALT1|BAD|BRAT1|CHST1|CHST15|CPT1A|CRTC2|CRY1|DCXR|DLAT|ENO1|FABP5|FBP1|FOXK1|FOXK2|FPGT|FUCA1|FUCA2|FUOM|FUT1|FUT10|FUT2|FUT4|FUT8|FUT9|G6PC3|G6PD|GAA|GALE|GALK1|GALK2|GALM|GALT|GAPDH|GCK|GDPGP1|GLB1|GLYCTK|GPD1|GPI|H6PD|HECTD4|HK1|HK2|HK3|HKDC1|IGF2|INPPL1|IRS2|KBTBD2|KCNJ11|KCNQ1|KHK|LRP5|MAN2A1|MAN2A2|MAN2B1|MAN2B2…	DOWN
myelination	GO:0042552	71	71	1.17097	6.4e-10	9.35e-07	1.48e-07	0.0002168	0.738	NA	ACER3|ACSBG1|ADAM22|ADGRG6|AFG3L2|AMIGO1|ARHGEF10|ASPA|ATRN|B4GALT5|B4GALT6|BCAS1|CLDN5|CMTM8|CNTN2|CNTNAP1|DAG1|DHH|EGR2|EIF2B2|EIF2B4|EIF2B5|ERBB2|FAM126A|GAL3ST1|GALC|HES5|HEXB|ILK|JAM3|KCNJ10|KEL|KLK6|LGI4|MAG|MAL|MAL2|MALL|MARVELD1|MBP|MPZ|MYRF|NAB1|NAB2|NCSTN|NF1|NFASC|NKX6-2|NRG1|NTRK2|OLIG2|ORMDL3|PARD3|PLLP|PLP1|POU3F1|POU3F2|PPP3R1|QKI|SBF2|SCN2A|SCN8A|SERINC5|SIRT2|SKI|SLC8A3|SOX10|TNF…	UP
monosaccharide metabolic process	GO:0005996	141	141	1.05392	1.28e-08	1.88e-05	4.09e-05	0.009184	0.966	NA	ADIPOQ|ADPGK|AKR1A1|AKR1B1|AKT1|AKT2|ALDOA|ALDOB|ALDOC|APOD|ATF3|ATF4|B3GLCT|B4GALT1|BAD|BRAT1|CHST1|CHST15|CPT1A|CRTC2|CRY1|DCXR|DHDH|DLAT|ENO1|FABP5|FBP1|FGGY|FOXK1|FOXK2|FPGT|FUCA1|FUCA2|FUOM|FUT1|FUT10|FUT2|FUT4|FUT8|FUT9|G6PC3|G6PD|GAA|GAL3ST3|GALE|GALK1|GALK2|GALM|GALT|GAPDH|GCK|GCLC|GDPGP1|GLB1|GLYCTK|GPD1|GPI|GSTO1|GSTO2|H6PD|HECTD4|HK1|HK2|HK3|HKDC1|IGF2|INPPL1|IRS2|KBTBD2|KCNJ11|KCNQ1|K…	DOWN
regulation of actin cytoskeleton reorganization	GO:2000249	35	35	1.45374	1.98e-08	1.93e-05	0.0001082	0.0175746	0.799	NA	ABI3|ABL1|ABL2|ARHGDIA|ARHGDIB|BAIAP2|BAIAP2L1|BAIAP2L2|BCAS3|CD2AP|CDC42|CDK5|CSF1R|DAPK3|ESAM|F11R|FES|GMFG|HAX1|HCK|HCLS1|HRAS|IQGAP2|MDK|NOTCH2|NRP1|NTRK3|PDGFRA|PHPT1|PTK2B|RAPGEF3|SEMA3E|TEK|TJP1|TRPM2|	DOWN
cell-substrate adhesion	GO:0031589	147	147	1.04461	2.74e-08	2e-05	9.42e-07	0.0003934	0.934	NA	ABL1|ADAM15|ADAM9|ADAMTS12|ADAMTS13|ADAMTS9|AKIP1|ANGPT1|ANTXR1|ATP1B2|ATRN|ATRNL1|AXL|BCAM|BCL2L11|BVES|CD34|CD44|CD63|CD96|CDK5|COL13A1|COL17A1|COL3A1|COL5A3|CORO1A|CTNNB1|DAG1|DDR1|ECM2|EDA|EFNA1|EMILIN1|EMP2|EPB41L5|EPDR1|EPHB1|EPHB3|FBLN5|FER|FERMT1|FERMT2|FERMT3|FN1|FREM1|FZD4|FZD7|GAS6|HPSE|ID1|ILK|ITGA1|ITGA10|ITGA11|ITGA2|ITGA2B|ITGA3|ITGA4|ITGA5|ITGA6|ITGA7|ITGA8|ITGAL|ITGAV|ITGB1|ITGB1…	DOWN
glucose metabolic process	GO:0006006	83	83	1.15928	5.56e-08	3.25e-05	9.14e-05	0.0157188	0.98	NA	ADIPOQ|ADPGK|AKR1A1|AKT1|AKT2|APOD|ATF3|ATF4|BAD|BRAT1|CPT1A|CRTC2|CRY1|DCXR|DLAT|ENO1|FABP5|FBP1|FOXK1|FOXK2|G6PC3|G6PD|GAA|GALM|GAPDH|GCK|GDPGP1|GPD1|GPI|H6PD|HECTD4|HK1|HK2|HK3|IGF2|INPPL1|IRS2|KBTBD2|KCNJ11|KCNQ1|LRP5|MAPK14|NISCH|OAS1|OMA1|ONECUT1|PC|PCK1|PCK2|PDHA1|PDHB|PDK1|PDK2|PDK3|PDK4|PER2|PFKFB2|PFKL|PFKM|PFKP|PGAM2|PGK1|PGM1|PGM2|PGM2L1|PGM5|PIK3CA|PPARD|PPARGC1A|PRKAA1|RBP4|SDS|SERP…	DOWN
regulation of dendrite development	GO:0050773	99	99	1.08779	2.25e-07	0.0001096	3.7e-05	0.009019	0.861	NA	ACTR2|ADGRB3|ALK|ANAPC2|ANKRD27|ARF6|ARMCX5-GPRASP2|BAIAP2|BCL11A|BHLHB9|BMP7|CAMK1D|CAMK2B|CAMSAP2|CAPRIN1|CAPRIN2|CARM1|CDC20|CDKL3|CDKL5|CHRNB2|COBL|CRK|CRKL|CRTC1|CSMD3|CUL7|CUX1|CUX2|CYFIP1|DAB2IP|DBN1|DBNL|DCC|DGKG|DHX36|DNM1L|EEF2K|ELAVL4|EPHA4|EZH2|FBXO31|FBXW8|GORASP1|GSK3A|GSK3B|HECW1|HECW2|ID1|IL1RAPL1|ILK|IQGAP1|ITPKA|KIAA0319|KNDC1|LRP8|LZTS1|MARK1|MFSD2A|NEDD4|NEDD4L|NFATC4|NR2E1|NS…	DOWN
ameboidal-type cell migration	GO:0001667	144	144	1.00074	7.75e-07	0.0003238	7.11e-09	5.19e-06	0.97	NA	ABL1|ACVR1|ADGRA2|ADTRP|AKT1|AMOT|ANLN|ANXA6|ARID5B|ARSB|CAP1|CDH13|CDH2|CDH5|CENPV|CLEC14A|CORO1B|CORO1C|CRB2|CYP1B1|DPP4|EDN3|EDNRB|EFNB1|EFNB2|EGR3|EMP2|EPB41L5|EPHB4|ERBB4|FAP|FERMT1|FGF2|FN1|FSTL1|GDNF|GIPC1|GPC3|GPLD1|GPX1|GREM1|HIF1A|HMGB1|ID1|ILK|ITGB1|ITGB4|KANK1|KANK2|KDR|KIT|KITLG|LAMA5|LAMTOR2|LGALS8|LOXL2|LPXN|LRP5|LTB4R2|MEGF8|MESP1|MIA3|MMRN2|MYH9|NANOS1|NOS3|NR4A1|NRP1|NRP2|OVOL2|…	DOWN
transport across blood-brain barrier	GO:0150104	81	81	1.10721	1.04e-06	0.0003802	1.47e-05	0.004787	0.918	NA	ABCA2|ABCB1|ABCC1|ABCC2|ABCC3|ABCC4|ABCC5|ABCC9|ABCG2|AGER|ATP1A2|ATP1A4|ATP1B2|ATP2A3|ATP2B4|ATP8A1|AVPR1A|CD36|FABP5|INSR|KCNJ8|LEPR|LRP1|LRP2|LRP3|MFSD2A|SLC12A2|SLC13A3|SLC15A2|SLC16A1|SLC16A12|SLC16A2|SLC16A7|SLC19A1|SLC1A1|SLC1A2|SLC1A3|SLC1A4|SLC1A5|SLC22A1|SLC22A3|SLC22A5|SLC24A3|SLC27A1|SLC27A4|SLC28A2|SLC29A1|SLC29A2|SLC29A4|SLC2A1|SLC2A10|SLC2A13|SLC2A3|SLC2A4|SLC38A1|SLC38A2|SLC38A3|S…	DOWN
glycolytic process	GO:0006096	34	34	1.33989	1.3e-06	0.0004233	0.00127	0.137441	0.803	NA	ADPGK|ALDOA|ALDOB|ALDOC|BPGM|DHTKD1|ENO1|ENO2|ENO3|ENO4|FOXK1|FOXK2|GALK1|GAPDH|GCK|GPI|HK1|HK2|HK3|HKDC1|LDHA|OGDH|OGDHL|PFKFB2|PFKL|PFKM|PFKP|PGAM1|PGAM2|PGK1|PGM1|PKLR|PKM|TPI1|	DOWN
vascular transport	GO:0010232	82	82	1.09643	1.84e-06	0.000537	2.27e-05	0.006038	0.918	NA	ABCA2|ABCB1|ABCC1|ABCC2|ABCC3|ABCC4|ABCC5|ABCC9|ABCG2|AGER|ATP1A2|ATP1A4|ATP1B2|ATP2A3|ATP2B4|ATP8A1|AVPR1A|CD36|FABP5|GJA1|INSR|KCNJ8|LEPR|LRP1|LRP2|LRP3|MFSD2A|SLC12A2|SLC13A3|SLC15A2|SLC16A1|SLC16A12|SLC16A2|SLC16A7|SLC19A1|SLC1A1|SLC1A2|SLC1A3|SLC1A4|SLC1A5|SLC22A1|SLC22A3|SLC22A5|SLC24A3|SLC27A1|SLC27A4|SLC28A2|SLC29A1|SLC29A2|SLC29A4|SLC2A1|SLC2A10|SLC2A13|SLC2A3|SLC2A4|SLC38A1|SLC38A2|SLC3…	DOWN
carbohydrate catabolic process	GO:0016052	85	85	1.06709	2.61e-06	0.0006365	0.001399	0.146023	0.965	NA	ABHD10|ADPGK|AGL|ALDOA|ALDOB|ALDOC|AOAH|BAD|BPGM|CHIT1|CTBS|DERA|DHDH|DHTKD1|ENO1|ENO2|ENO3|ENO4|ENOSF1|FOXK1|FOXK2|FUT1|FUT10|FUT2|FUT4|FUT8|FUT9|GAA|GALE|GALK1|GALM|GALT|GAPDH|GCK|GK|GK5|GLB1|GLYCTK|GM2A|GPD2|GPI|GUSB|GUSBP3|HEXB|HK1|HK2|HK3|HKDC1|IDNK|LDHA|LRP5|MAN2C1|MANBA|MGAM|MIOX|NAGA|NEU1|NEU3|NEU4|NUDT5|OGDH|OGDHL|PFKFB2|PFKL|PFKM|PFKP|PGAM1|PGAM2|PGD|PGK1|PGM1|PKLR|PKM|PYGB|PYGL|PYGM|RB…	DOWN
regulation of synaptic plasticity	GO:0048167	179	178	0.950661	2.55e-06	0.0006787	0.0290102	0.770881	0.981	NA	ABHD6|ABL1|ADCY1|ADCY8|ADGRB1|ADORA1|ADORA2A|AGER|AGT|AKAP5|ANAPC2|APOE|APP|ARC|ARF1|ATF4|BAIAP2|BRSK1|CALB1|CALB2|CAMK2A|CAMK2B|CBLN1|CD38|CDC20|CDK5|CHRNA7|CLN3|CNTN2|CNTN4|CPEB3|CPLX2|CREB1|CRH|CRHR2|CRTC1|CX3CL1|CX3CR1|CYP46A1|DBN1|DLG4|DRD2|DRD5|EGR2|EIF2AK4|EIF4EBP2|EPHA4|EPHB2|ERC1|ERC2|FAM107A|FGF14|FMR1|GFAP|GIPC1|GRIA1|GRID2|GRID2IP|GRIK2|GRIN1|GRIN2A|GRIN2B|GRIN2C|GRIN2D|GRM5|GSK3B|HRA…	DOWN
ATP generation from ADP	GO:0006757	35	35	1.30244	4.53e-06	0.001017	0.00216	0.180417	0.811	NA	ADPGK|AK9|ALDOA|ALDOB|ALDOC|BPGM|DHTKD1|ENO1|ENO2|ENO3|ENO4|FOXK1|FOXK2|GALK1|GAPDH|GCK|GPI|HK1|HK2|HK3|HKDC1|LDHA|OGDH|OGDHL|PFKFB2|PFKL|PFKM|PFKP|PGAM1|PGAM2|PGK1|PGM1|PKLR|PKM|TPI1|	DOWN
positive regulation of lipid metabolic process	GO:0045834	115	115	0.992902	6.93e-06	0.001446	0.006361	0.387356	0.998	NA	ABCD1|ABCD2|ABCG1|ABHD5|ABHD6|ACSL3|ADGRF5|ADIPOQ|ADM|ADORA1|AGAP2|AGT|AKT1|AKT2|AMBRA1|ANXA1|APOC1|APOC2|APOE|ATG14|AVPR1A|BMP6|CAPN2|CCDC3|CD74|CD81|CDC42|CES1|CHP1|CNEP1R1|CPT1A|CREB1|CREBL2|CTDNEP1|DAGLB|DGAT2|DGKZ|DISP3|EEF1A2|ELOVL5|EPHA8|FABP3|FGF1|FGF2|FGFR3|FGR|FLT1|FLT3|GPLD1|HSD17B13|HTR2A|HTR2C|HULC|IL1B|IRS1|IRS2|KIT|LDLR|LDLRAP1|LPGAT1|LYN|MFSD2A|MID1IP1|MLXIPL|MLYCD|MTOR|NOD2|NR1D1…	DOWN
regulation of dendrite morphogenesis	GO:0048814	65	65	1.10874	8.46e-06	0.001648	0.00067	0.0890185	0.767	NA	ACTR2|ADGRB3|ANAPC2|ANKRD27|ARMCX5-GPRASP2|BAIAP2|BHLHB9|CAMK2B|CAPRIN1|CAPRIN2|CDKL3|CDKL5|CHRNB2|CUL7|CUX1|CUX2|DBN1|DBNL|DHX36|DNM1L|EEF2K|EPHA4|FBXO31|FBXW8|GORASP1|GSK3B|HECW1|HECW2|ID1|IL1RAPL1|ILK|ITPKA|KNDC1|LRP8|LZTS1|NEDD4|NEDD4L|NFATC4|NR2E1|NSMF|OBSL1|OPA1|PAFAH1B1|PAK3|PARP6|PPP3CA|PQBP1|PTPRD|RAB21|RAP2A|RAPGEF2|RELN|SARM1|SDC2|SEMA4D|SIPA1L1|SS18L1|SS18L2|STK11|TIAM1|TLX2|TNIK|TRPC…	DOWN
protein K48-linked ubiquitination	GO:0070936	58	58	1.08043	1.85e-06	0.0018	0.005075	0.309059	0.334	NA	AMFR|ARIH2|BFAR|BTRC|CDC34|CUL1|CUL3|DTX3L|FBXO38|HACE1|IFI27|ITCH|KBTBD6|KBTBD7|KLHL3|NEDD4L|NHLRC4|PELI1|PRKN|RBX1|RFFL|RNF115|RNF126|RNF146|RNF152|RNF187|RNF216|RNF34|RNF4|RNF5|RNF6|RNF8|SKP1|SKP2|SYVN1|TNFAIP3|TOPORS|TRIM32|TTC3|UBE2A|UBE2B|UBE2D1|UBE2D2|UBE2D3|UBE2D4|UBE2E1|UBE2E2|UBE2E3|UBE2G1|UBE2G2|UBE2H|UBE2K|UBE2Q2|UBE2R2|UBE2T|UBE3A|UBR5|ZNRF1|	UP
nucleoside diphosphate phosphorylation	GO:0006165	51	51	1.14536	1.22e-05	0.002092	0.008418	0.424233	0.871	NA	ADPGK|AK1|AK4|AK5|AK7|AK8|AK9|ALDOA|ALDOB|ALDOC|BPGM|CMPK1|CMPK2|DHTKD1|DTYMK|ENO1|ENO2|ENO3|ENO4|FOXK1|FOXK2|GALK1|GAPDH|GCK|GPI|HK1|HK2|HK3|HKDC1|LDHA|NME1|NME2|NME3|NME4|NME5|NME6|NME7|NME9|OGDH|OGDHL|PFKFB2|PFKL|PFKM|PFKP|PGAM1|PGAM2|PGK1|PGM1|PKLR|PKM|TPI1|	DOWN
membrane lipid biosynthetic process	GO:0046467	119	119	0.927351	2.86e-06	0.002093	3.28e-07	0.0003192	0.846	NA	A4GALT|ABCA2|ABCA8|ACER2|ACER3|AGK|ALDH3B1|ALOX12B|ALOXE3|ASAH1|ASAH2|ASAH2B|B3GALT1|B3GALT2|B3GALT4|B3GNT5|B4GALNT1|B4GALT3|B4GALT5|B4GALT6|CERKL|CERS1|CERS2|CERS4|CERS5|CERS6|CLN8|CSNK1G2|DEGS1|DEGS2|DPM1|DPM2|DPM3|ELOVL1|ELOVL2|ELOVL4|ELOVL5|ELOVL6|ELOVL7|FA2H|GAL3ST1|GAL3ST2|GAL3ST3|GAL3ST4|GBA|GBGT1|HACD1|HACD2|HACD3|HACD4|KDSR|LARGE1|MPPE1|ORMDL3|P2RX1|PEMT|PGAP2|PGAP3|PGAP4|PIGA|PIGB|PIGC|…	UP
ADP metabolic process	GO:0046031	43	43	1.20876	1.31e-05	0.002126	0.006322	0.393172	0.858	NA	ADPGK|AK1|AK2|AK3|AK4|AK5|AK9|ALDOA|ALDOB|ALDOC|BAD|BPGM|DHTKD1|ENO1|ENO2|ENO3|ENO4|FOXK1|FOXK2|GALK1|GAPDH|GCK|GPI|HK1|HK2|HK3|HKDC1|LDHA|NT5E|NUDT9|OGDH|OGDHL|PFKFB2|PFKL|PFKM|PFKP|PGAM1|PGAM2|PGK1|PGM1|PKLR|PKM|TPI1|	DOWN
nucleotide phosphorylation	GO:0046939	53	53	1.14565	1.2e-05	0.002199	0.0100237	0.465066	0.878	NA	ADPGK|AK1|AK4|AK5|AK7|AK8|AK9|ALDOA|ALDOB|ALDOC|BPGM|CMPK1|CMPK2|DHTKD1|DTYMK|ENO1|ENO2|ENO3|ENO4|FOXK1|FOXK2|GALK1|GAPDH|GCK|GPI|GUK1|HK1|HK2|HK3|HKDC1|LDHA|NME1|NME2|NME3|NME4|NME5|NME6|NME7|NME9|OGDH|OGDHL|PFKFB2|PFKL|PFKM|PFKP|PGAM1|PGAM2|PGK1|PGM1|PKLR|PKM|PNKP|TPI1|	DOWN
pyruvate metabolic process	GO:0006090	51	51	1.13868	1.58e-05	0.002427	0.0134504	0.517312	0.883	NA	ADPGK|ALDOA|ALDOB|ALDOC|BPGM|DHTKD1|DLAT|DLD|ENO1|ENO2|ENO3|ENO4|FOXK1|FOXK2|GALK1|GAPDH|GCK|GPI|HK1|HK2|HK3|HKDC1|HOGA1|LDHA|ME1|ME2|ME3|MPC2|NR4A3|OGDH|OGDHL|PC|PCK1|PCK2|PDHA1|PDHB|PDHX|PFKFB2|PFKL|PFKM|PFKP|PGAM1|PGAM2|PGK1|PGM1|PKLR|PKM|SDS|SRR|TPI1|VDAC1|	DOWN
apoptotic cell clearance	GO:0043277	22	22	1.59277	2e-05	0.002784	0.001845	0.168529	0.826	NA	ADGRB1|ALOX15|ANXA1|AXL|CD36|GAS6|HMGB1|ITGAV|ITGB3|LRP1|MEGF10|MERTK|MFGE8|NR1H3|RARA|TGM2|TREM2|TREX1|TXNDC5|TYRO3|TYROBP|XKR8|	DOWN
synapse organization	GO:0050808	192	192	0.90691	1.92e-05	0.002807	0.0543162	0.896985	0.936	NA	ACHE|ADD2|ADGRB3|ADGRL2|ADGRL3|AFG3L2|AGRN|ALS2|ANK3|APBB2|APP|ARF6|ARHGAP44|BAIAP2|BCAN|BDNF|BSN|C1QA|C1QB|C1QC|C1QL1|C3|CACNB1|CACNB2|CACNB3|CACNB4|CACNG2|CBLN1|CBLN2|CBLN4|CDC42|CDH1|CDH2|CDH9|CDK5|CHCHD10|CHRNA1|CHRNA7|CLSTN3|COL4A1|COL4A5|CRKL|CTBP2|CTNNB1|CTNND2|CX3CL1|CX3CR1|CYFIP1|DBNL|DCTN1|DKK1|DLG1|DLG3|DLGAP3|DNER|DNM3|DOK7|DRD1|DRD2|DRP2|DSCAM|DVL1|ELFN1|EPHA4|ERBB2|ERBB4|ERC1|ERC2|F…	DOWN
phagocytosis	GO:0006909	72	71	1.05466	3.13e-05	0.004158	5.45e-05	0.0113736	0.867	NA	ABCA7|ADGRB1|ADORA1|ADORA2A|ALOX15|ANXA1|ANXA11|ANXA3|AXL|C1orf43|CD14|CD302|CD36|CD93|CDC42SE1|CDC42SE2|CORO1A|CORO1C|DNM2|EIF2AK1|ELMO2|ELMO3|GAS6|GATA2|HMGB1|ICAM3|ICAM5|IRF8|ITGAL|ITGAV|ITGB1|ITGB3|KIAA1109|LDLR|LEPR|LRP1|LYST|MEGF10|MERTK|MESD|MET|MFGE8|MST1R|MYD88|NCF2|NCF4|NR1H3|P2RY6|PECAM1|PIK3CA|PIP5K1A|PIP5K1C|PLD4|RAB11FIP2|RAB5A|RARA|RUBCN|SLC11A1|SYT7|TGM2|TICAM2|TLR4|TM9SF4|TREM2|T…	DOWN
positive regulation of neuron projection development	GO:0010976	155	155	0.922496	4.09e-05	0.005204	0.0137204	0.520841	0.961	NA	ABL2|ACTR2|ADCYAP1|ADNP|AGT|ALK|ALKAL2|AMIGO1|ANKRD27|AP2A1|APBB1|APOE|ARHGAP35|ARMCX5-GPRASP2|ARSB|ATF1|ATP1B2|ATP8A2|AVIL|BAIAP2|BDNF|BHLHB9|BMP7|CAMK1|CAMK1D|CAMK2B|CAPRIN1|CAPRIN2|CBFA2T2|CFLAR|CNR1|CNTF|CNTN1|COBL|CREB3L2|CRTC1|CUX2|CX3CL1|CYFIP1|DAB2IP|DBN1|DBNL|DDX56|DHX36|DISC1|DNM1L|DPYSL3|DVL1|DYNLT1|EEF2K|EHD1|ELAVL4|ENC1|EP300|EPHA3|EZH2|FBXO38|FES|FEZ1|FIG4|FKBP1B|FLNA|FUT9|FYN|FZD1|…	DOWN
epithelial cell migration	GO:0010631	76	76	1.02374	6.04e-05	0.007357	7.47e-05	0.0145508	0.899	NA	ABL1|ADGRA2|ADTRP|AKT1|AMOT|ANLN|ARSB|CDH13|CDH5|CLEC14A|CORO1B|CYP1B1|DPP4|EFNB2|EGR3|EMP2|EPHB4|FAP|FERMT1|FGF2|FSTL1|GIPC1|GPLD1|GPX1|GREM1|HMGB1|ID1|ITGB1|KANK1|KANK2|KDR|KIT|LGALS8|LOXL2|LPXN|LTB4R2|MIA3|MMRN2|MYH9|NANOS1|NOS3|NR4A1|NRP1|PAXIP1|PIK3CA|PIK3R3|PKN1|PKN2|PKN3|PLEKHG5|PLXND1|PPARD|PRKX|PRSS3|PTEN|PTK2B|PTP4A3|PTPN11|PXN|RAB13|RHOA|ROBO1|ROCK1|SCARB1|SCG2|SLIT2|SOX18|SRF|STARD13|…	DOWN
purine nucleoside diphosphate metabolic process	GO:0009135	56	56	1.08131	7.06e-05	0.008253	0.0239346	0.679232	0.885	GO:0009179|purine ribonucleoside diphosphate metabolic process,	ADPGK|AK1|AK2|AK3|AK4|AK5|AK9|ALDOA|ALDOB|ALDOC|BAD|BPGM|CARD11|CASK|DHTKD1|DLG1|DLG2|ENO1|ENO2|ENO3|ENO4|ENTPD2|ENTPD4|FOXK1|FOXK2|GALK1|GAPDH|GCK|GPI|GUK1|HK1|HK2|HK3|HKDC1|LDHA|LRGUK|MAGI3|MPP1|NT5E|NUDT16|NUDT18|NUDT9|OGDH|OGDHL|PFKFB2|PFKL|PFKM|PFKP|PGAM1|PGAM2|PGK1|PGM1|PKLR|PKM|TJP2|TPI1|	DOWN
purine ribonucleoside diphosphate metabolic process	GO:0009179	56	56	1.08131	7.06e-05	0.008253	0.0239346	0.679232	0.885	GO:0009135|purine nucleoside diphosphate metabolic process,	ADPGK|AK1|AK2|AK3|AK4|AK5|AK9|ALDOA|ALDOB|ALDOC|BAD|BPGM|CARD11|CASK|DHTKD1|DLG1|DLG2|ENO1|ENO2|ENO3|ENO4|ENTPD2|ENTPD4|FOXK1|FOXK2|GALK1|GAPDH|GCK|GPI|GUK1|HK1|HK2|HK3|HKDC1|LDHA|LRGUK|MAGI3|MPP1|NT5E|NUDT16|NUDT18|NUDT9|OGDH|OGDHL|PFKFB2|PFKL|PFKM|PFKP|PGAM1|PGAM2|PGK1|PGM1|PKLR|PKM|TJP2|TPI1|	DOWN
import into cell	GO:0098657	151	151	0.928882	8.09e-05	0.008446	0.012778	0.518753	0.987	NA	ABCC9|ACSL1|ACSL3|ARL6IP5|ATP1A1|ATP1A2|ATP1A3|ATP1A4|ATP1B1|ATP1B2|ATP1B3|ATP2B4|ATP4A|CACNA2D1|CD36|CLN8|CNGA3|CYBRD1|FOLR2|FXYD2|GFAP|GRM1|HCN2|HCN4|HFE|IL10RA|ITGA4|KCNH2|KCNJ10|KCNJ11|KCNJ12|KCNJ14|KCNJ15|KCNJ16|KCNJ2|KCNJ3|KCNJ4|KCNJ5|KCNJ6|KCNJ8|KCNJ9|KCNK9|KCNQ1|LRP2|LRRC8A|LRRC8C|LRRC8D|LRSAM1|MAPK15|NEURL1B|NOX5|NTSR1|PARK7|PRKN|PSEN1|RPS6KB1|SLC11A2|SLC12A1|SLC12A2|SLC12A4|SLC12A5|SLC1…	DOWN
ATP metabolic process	GO:0046034	92	92	0.998427	7.91e-05	0.008566	0.0193296	0.614136	0.968	NA	ADCYAP1|ADPGK|AK1|AK2|AK4|AK5|AK9|ALDOA|ALDOB|ALDOC|ATP1A2|ATP1B1|ATP5F1A|ATP5F1B|ATP5F1C|ATP5F1D|ATP5F1E|ATP5MC1|ATP5MC2|ATP5MC3|ATP5ME|ATP5MF|ATP5MG|ATP5PB|ATP5PD|ATP5PF|ATP5PO|ATP6V0C|ATP6V1A|ATP6V1B2|BAD|BPGM|CLPX|CTNS|DGUOK|DHTKD1|DNAJC30|ENO1|ENO2|ENO3|ENO4|ENPP1|ENPP3|ENTPD5|FAM20C|FIGNL1|FOXK1|FOXK2|GALK1|GAPDH|GCK|GPI|GUK1|HK1|HK2|HK3|HKDC1|HSPA1A|HSPA1B|HSPA8|LDHA|MYH3|MYH7|NADK|NDUFS1|…	DOWN
signal release	GO:0023061	112	112	0.964952	7.76e-05	0.00872	0.286193	1	0.971	NA	ABCA1|ABCC4|ADCYAP1|ADM|ANXA1|BRSK1|BTK|CADPS|CADPS2|CAMK2G|CARTPT|CCDC186|CDK16|CDK5|CPLX1|CPLX2|CPLX3|CRHR1|CYB5R4|DNAJC5|DOC2A|DOC2B|DVL1|EDN1|EDN3|EXOC3L1|FFAR4|FKBP1B|FOXD1|FZD4|GAL|GRM4|HNF1A|HRH3|ILDR2|INHBA|KCNQ1|LIN7A|LIN7B|LIN7C|LTBP4|LYN|NEUROD1|NISCH|NOS2|NR4A1|NRXN1|NRXN2|OTOF|P2RX1|PARK7|PCLO|PCSK5|PDZD11|PIP5K1C|PORCN|PPFIA3|PPT1|PTPRN|PTPRN2|RAB11B|RAB11FIP2|RAB11FIP5|RAB1A|RAB3A|…	DOWN
electron transport chain	GO:0022900	135	134	0.939474	8.75e-05	0.008822	0.005302	0.336931	0.802	NA	ADH5|AFG1L|AIFM2|AKR1A1|AKR1B1|AKR7A2|AKR7A3|ALDH2|ALDH4A1|AOC2|ASPH|BID|CIAPIN1|COA6|COQ9|COX11|COX15|COX4I1|COX5A|COX5B|COX6A1|COX6B1|COX6C|COX7A1|COX7A2|COX7A2L|COX7B|COX7C|COX8A|CYB561|CYB5A|CYB5B|CYBA|CYBB|CYC1|CYCS|DEGS1|DGUOK|DHRS3|DLD|DMGDH|ENOX2|ETFA|ETFB|ETFDH|ETFRF1|FDX1|GBA|GLDC|GLRX2|GSR|HAAO|HSD17B6|IDH3B|IDO1|IMMP2L|LOXL2|MAOB|ME1|ME2|MYBBP1A|NCF1|NCF2|NDOR1|NDUFA1|NDUFA10|NDUFA12|…	DOWN
membrane lipid metabolic process	GO:0006643	172	172	0.84117	1.83e-05	0.0106673	1.99e-06	0.001456	0.938	NA	A4GALT|ABCA12|ABCA2|ABCA8|ACER2|ACER3|AGK|AGMO|ALDH3B1|ALOX12B|ALOXE3|ARV1|ASAH1|ASAH2|ASAH2B|B3GALNT1|B3GALT1|B3GALT2|B3GALT4|B3GNT5|B4GALNT1|B4GALT3|B4GALT4|B4GALT5|B4GALT6|BAX|CEL|CERK|CERKL|CERS1|CERS2|CERS4|CERS5|CERS6|CLN6|CLN8|CPTP|CSNK1G2|CYP1B1|DEGS1|DEGS2|DPM1|DPM2|DPM3|ELOVL1|ELOVL2|ELOVL4|ELOVL5|ELOVL6|ELOVL7|ENPP2|FA2H|FADS3|FUCA1|FUT2|GAL3ST1|GAL3ST2|GAL3ST3|GAL3ST4|GALC|GBA|GBA2|GB…	UP
export across plasma membrane	GO:0140115	49	49	1.11151	0.0001101	0.0107268	0.0152028	0.548616	0.891	NA	ABCA1|ABCB1|ABCC1|ABCC2|ABCC4|ABCC5|ABCG2|ATP1A1|ATP1A2|ATP1A3|ATP1A4|ATP1B1|ATP1B2|ATP1B3|ATP2B1|ATP2B3|ATP4A|ATP7B|FXYD2|GJA1|KCNA2|KCNA5|KCND3|KCNE1|KCNE3|KCNE4|KCNE5|KCNH2|KCNIP2|KCNQ1|KCNT2|OSCP1|PDZK1|RALBP1|SLC15A2|SLC22A18|SLC22A5|SLC24A4|SLC27A1|SLC29A4|SLC35G1|SLC40A1|SLC47A1|SLC47A2|SLC4A4|SLC8A1|SLC8A2|SLC8A3|SLC9A1|	DOWN
activation of GTPase activity	GO:0090630	96	96	0.973215	0.0001177	0.0110982	0.0008806	0.10725	0.00323	NA	ABR|ADPRH|AKT2|APC2|ARHGAP22|ARHGAP24|ARHGAP25|ARHGAP29|ARHGAP42|ARHGAP45|ARHGEF10|ARHGEF15|ARHGEF16|ARHGEF19|ARHGEF26|ARHGEF5|BCAS3|BCR|CCDC125|CORO1C|CRK|CRKL|DOCK7|ECT2|EIF5|EPHA2|EVI5|EVI5L|FOXJ1|GARNL3|GMIP|GPR65|GRTP1|NDEL1|NEDD9|NGEF|NTRK3|PIP5K1A|PTK2B|RABGAP1|RABGAP1L|RALGAPA1|RALGAPA2|RALGAPB|RANGAP1|RAP1GAP|RAP1GAP2|RASGRF1|RASGRP1|RCC2|RHOG|RUNDC1|SCRIB|SGSM1|SGSM2|SGSM3|SIPA1|SIPA1L1…	DOWN
peptidyl-tyrosine phosphorylation	GO:0018108	132	132	0.928417	0.000159	0.0136667	0.0979448	1	0.944	NA	AATK|ABI1|ABI2|ABI3|ABL1|ABL2|ALK|AXL|BAZ1B|BCR|BMX|BTK|CAMKK2|CLK1|CLK2|CLK3|CLK4|CSF1R|CSK|DDR1|DDR2|DSTYK|DYRK1A|DYRK1B|DYRK2|DYRK3|DYRK4|EFEMP1|EGF|EGFR|EIF2AK2|EPHA10|EPHA2|EPHA3|EPHA4|EPHA5|EPHA6|EPHA7|EPHA8|EPHB1|EPHB2|EPHB3|EPHB4|EPHB6|ERBB2|ERBB3|ERBB4|FER|FES|FGFR1|FGFR2|FGFR3|FGFR4|FGR|FLT1|FLT3|FLT4|FRK|FYN|GHR|HCK|HIPK1|HIPK2|HIPK3|HIPK4|IGF1R|IL12RB2|IL15|INSR|ITK|JAK1|JAK2|JAK3|KDR…	DOWN
regulation of cell shape	GO:0008360	142	142	0.917967	0.00015	0.0136979	0.022898	0.676069	0.764	NA	ALDOA|ANXA1|ARAP1|ARHGAP15|ARHGAP18|ARHGAP35|ARHGDIA|ARHGEF18|ATP10A|BAIAP2|BAMBI|BRWD1|BRWD3|BVES|C15orf62|CCL2|CCL24|CDC42EP1|CDC42EP2|CDC42EP3|CDC42EP4|CDC42EP5|CDC42SE1|CDC42SE2|CFDP1|COCH|CORO1A|CRK|CSF1R|CYFIP1|DAG1|DAPK3|DIAPH1|DLC1|DLG1|DMTN|DNMBP|EPB41|EPB41L3|EPS8|ERMN|EZR|F11R|FAM171A1|FBLIM1|FERMT2|FES|FGD1|FGD2|FGD3|FGD4|FGD5|FGD6|FGR|FMNL1|FMNL2|FMNL3|FN1|FYN|GAS2|HCK|HEXB|HPN|ICAM1…	DOWN
endothelial cell migration	GO:0043542	59	59	1.05941	0.0001561	0.0138296	0.002944	0.215162	0.879	NA	ABL1|ADGRA2|ADTRP|AKT1|AMOT|CDH13|CDH5|CLEC14A|CORO1B|CYP1B1|DPP4|EFNB2|EGR3|EMP2|EPHB4|FAP|FGF2|FSTL1|GIPC1|GPLD1|GPX1|GREM1|HMGB1|ID1|ITGB1|KDR|LGALS8|LOXL2|LPXN|MIA3|MMRN2|MYH9|NOS3|NR4A1|NRP1|PAXIP1|PIK3CA|PIK3R3|PLEKHG5|PLXND1|PRKX|PRSS3|PTEN|PTK2B|PTP4A3|PXN|RAB13|RHOA|ROBO1|SCARB1|SCG2|SLIT2|SOX18|SRF|STARD13|STAT1|TGFBR1|TNFSF12|VEGFA|	DOWN
fatty acid oxidation	GO:0019395	69	69	1.01347	0.0001723	0.0143905	0.0142786	0.528309	0.873	NA	ABCD1|ABCD2|ABCD3|ABCD4|ACAA1|ACAA2|ACAD10|ACAD11|ACADL|ACADM|ACADS|ACADVL|ACAT1|ACAT2|ACOT8|ACOX1|ACOX2|ACOX3|ADH5|ADIPOQ|ADIPOR1|ADIPOR2|ALOX15|AMACR|AUH|BDH2|CPT1A|CPT1B|CPT1C|CPT2|CRAT|CROT|CYGB|CYP4V2|DECR1|DECR2|ECH1|ECHDC1|ECHDC2|ECHS1|ECI1|ECI2|EHHADH|ETFA|ETFB|ETFDH|GCDH|HACL1|HADH|HADHA|HADHB|HSD17B10|HSD17B4|ILVBL|IVD|MAPK14|MCAT|MLYCD|PEX13|PEX2|PHYH|POR|PPARD|PPARGC1A|PRKAA1|SCP2|SES…	DOWN
sphingolipid biosynthetic process	GO:0030148	87	87	0.938177	3.09e-05	0.0150498	3.16e-06	0.001845	0.865	NA	A4GALT|ABCA2|ABCA8|ACER2|ACER3|AGK|ALDH3B1|ALOX12B|ALOXE3|ASAH1|ASAH2|ASAH2B|B3GALT1|B3GALT2|B3GALT4|B4GALNT1|B4GALT3|B4GALT5|B4GALT6|CERKL|CERS1|CERS2|CERS4|CERS5|CERS6|CLN8|CSNK1G2|DEGS1|DEGS2|ELOVL1|ELOVL2|ELOVL4|ELOVL5|ELOVL6|ELOVL7|FA2H|GAL3ST1|GBA|HACD1|HACD2|HACD3|HACD4|KDSR|LARGE1|ORMDL3|P2RX1|PEMT|PLPP1|PLPP2|PLPP3|PPM1L|PRKD1|PRKD2|PRKD3|SAMD8|SGMS1|SGMS2|SGPL1|SGPP1|SGPP2|SMPD1|SMPD2|S…	UP
cell chemotaxis	GO:0060326	130	130	0.925487	0.0001855	0.0150631	0.003902	0.253427	0.983	NA	ABCC1|ACKR2|ACKR3|ADAM8|ADGRE2|ALOX5|ANO6|ANXA1|ARHGEF16|ARRB2|AZU1|BCAR1|BIN2|BSG|C5|C5AR1|CCL2|CCL24|CCL28|CCL5|CCR1|CCR10|CCR4|CCR5|CCRL2|CH25H|CHGA|CKLF|CNR2|CORO1A|CORO1B|CRK|CRKL|CSF3R|CX3CL1|CX3CR1|CXADR|CXCL12|CXCL14|CXCL16|CXCL2|CXCL5|CXCR2|CXCR4|CXCR5|CYP7B1|DOCK4|EDN1|EDN3|EDNRB|EGR3|ELMO2|EPHA2|EPHB1|FCER1G|FLT1|FOLR2|GAB1|GAS6|GBF1|GPR183|HBEGF|HGF|HMGB1|HMGB2|HRH1|HSD3B7|IL10|IL16|I…	DOWN
peptidyl-tyrosine modification	GO:0018212	134	134	0.924222	0.0001982	0.0156592	0.107988	1	0.944	NA	AATK|ABI1|ABI2|ABI3|ABL1|ABL2|ALK|AXL|BAZ1B|BCR|BMX|BTK|CAMKK2|CLK1|CLK2|CLK3|CLK4|CSF1R|CSK|DDR1|DDR2|DSTYK|DYRK1A|DYRK1B|DYRK2|DYRK3|DYRK4|EFEMP1|EGF|EGFR|EIF2AK2|EPHA10|EPHA2|EPHA3|EPHA4|EPHA5|EPHA6|EPHA7|EPHA8|EPHB1|EPHB2|EPHB3|EPHB4|EPHB6|ERBB2|ERBB3|ERBB4|FER|FES|FGFR1|FGFR2|FGFR3|FGFR4|FGR|FLT1|FLT3|FLT4|FRK|FYN|GHR|HCK|HIPK1|HIPK2|HIPK3|HIPK4|IGF1R|IL12RB2|IL15|INSR|ITK|JAK1|JAK2|JAK3|KDR…	DOWN
negative regulation of Notch signaling pathway	GO:0045746	33	32	1.17025	0.0002176	0.0167371	1.37e-11	4.01e-08	0.713	NA	AKT1|ARRB1|ARRDC1|BCL6|BEND6|BMP7|CBFA2T2|CHAC1|DLK2|DLL1|DLL4|DLX1|DLX2|EGFL7|FBXW7|GATA2|HEY1|HEY2|HIF1AN|LFNG|METTL3|MMP14|NEURL1|NFKBIA|NRARP|RITA1|SLC35C1|TCIM|TSPAN15|WWP2|YTHDF2|ZBTB7A|	DOWN
positive regulation of axonogenesis	GO:0050772	76	76	0.989772	0.0002528	0.0189474	0.002159	0.185647	0.851	NA	ADNP|AMIGO1|ANAPC2|BDNF|BMPR2|CDH4|CDKL5|CHODL|CRABP2|CXCL12|CYFIP1|DBN1|DBNL|DISC1|DSCAM|EIF4G2|FN1|GDI1|GOLGA4|ILK|ISLR2|IST1|L1CAM|LIMK1|LPAR3|LRP1|MACF1|MAP1B|MAP2K1|MAP3K13|MAP6|MAPT|MEGF8|METRN|NDEL1|NEFL|NGF|NIN|NRP1|NTN1|NTRK2|PAFAH1B1|PAK1|PLXNA1|PLXNA2|PLXNA3|PLXNA4|PLXNB1|PLXNB2|PLXNB3|PLXNC1|PLXND1|RAB11A|RND2|ROBO1|ROBO2|RUFY3|SEMA4D|SEMA5A|SEMA7A|SHTN1|SKIL|SLIT2|SLITRK1|SRF|STK11|S…	DOWN
purine ribonucleoside triphosphate metabolic process	GO:0009205	116	116	0.926332	0.0002664	0.0194701	0.0374158	0.810121	0.966	NA	ADCYAP1|ADPGK|AK1|AK2|AK3|AK4|AK5|AK9|ALDOA|ALDOB|ALDOC|ATP1A2|ATP1B1|ATP5F1A|ATP5F1B|ATP5F1C|ATP5F1D|ATP5F1E|ATP5MC1|ATP5MC2|ATP5MC3|ATP5ME|ATP5MF|ATP5MG|ATP5PB|ATP5PD|ATP5PF|ATP5PO|ATP6V0C|ATP6V1A|ATP6V1B2|BAD|BPGM|CLPX|CTNS|DGUOK|DHTKD1|DNAJC30|EFL1|ENO1|ENO2|ENO3|ENO4|ENPP1|ENPP3|ENTPD5|ENTPD7|FAM20C|FIGNL1|FOXK1|FOXK2|GALK1|GAPDH|GCK|GIMAP7|GNAI3|GPI|GTPBP1|GUK1|HK1|HK2|HK3|HKDC1|HSPA1A|HSPA…	DOWN
import across plasma membrane	GO:0098739	119	119	0.925249	0.000281	0.0200348	0.0137941	0.516923	0.985	NA	ABCC9|ARL6IP5|ATP1A1|ATP1A2|ATP1A3|ATP1A4|ATP1B1|ATP1B2|ATP1B3|ATP2B4|ATP4A|CACNA2D1|CD36|CLN8|CNGA3|FOLR2|FXYD2|GFAP|GRM1|HCN2|HCN4|HFE|KCNH2|KCNJ10|KCNJ11|KCNJ12|KCNJ14|KCNJ15|KCNJ16|KCNJ2|KCNJ3|KCNJ4|KCNJ5|KCNJ6|KCNJ8|KCNJ9|KCNK9|KCNQ1|LRP2|LRRC8A|LRRC8C|LRRC8D|NTSR1|PSEN1|SLC12A1|SLC12A2|SLC12A4|SLC12A5|SLC12A6|SLC12A7|SLC12A8|SLC12A9|SLC15A2|SLC15A3|SLC15A4|SLC16A2|SLC19A1|SLC1A1|SLC1A2|SLC1…	DOWN
fatty acid beta-oxidation	GO:0006635	54	54	1.05558	0.0003018	0.0200483	0.007728	0.418295	0.805	NA	ABCD1|ABCD2|ABCD3|ABCD4|ACAA1|ACAA2|ACAD10|ACAD11|ACADL|ACADM|ACADS|ACADVL|ACAT1|ACAT2|ACOT8|ACOX1|ACOX2|ACOX3|ADIPOQ|AMACR|AUH|BDH2|CPT1A|CPT1B|CPT1C|CPT2|CRAT|CROT|DECR1|DECR2|ECH1|ECHDC1|ECHDC2|ECHS1|ECI1|ECI2|EHHADH|ETFA|ETFB|ETFDH|GCDH|HADH|HADHA|HADHB|HSD17B10|HSD17B4|IVD|MCAT|PEX2|PPARD|SCP2|SESN2|SLC25A17|SLC27A2|	DOWN
positive regulation of insulin secretion	GO:0032024	66	66	1.01962	0.0002964	0.0201507	0.000109	0.0167687	0.908	NA	AACS|ABAT|ABCG1|ACSL4|ADCY8|ANO1|BAD|BAIAP3|C2CD2L|CAMK2N1|CAPN10|CASR|CD38|CFTR|CRH|DOC2B|DYNLL1|GCK|GIPR|GJA1|GLUD1|GLUL|GPER1|GPLD1|GPR27|GPR68|HIF1A|HLA-DRB1|IRS2|JAK2|KIF5B|LRP1|LRRC8A|MCU|MPC2|MYRIP|NADK|NKX6-1|NLGN2|NNAT|OSBP|OXCT1|PCK2|PFKFB2|PFKM|PHPT1|PLA2G6|PPARD|PPP3CB|PRKCE|PSMD9|RAC1|RBP4|SERP1|SIRT3|SOX4|SRI|STX4|SYBU|TARDBP|TCF7L2|TM7SF3|TRH|TRPM2|TRPM4|VSNL1|	DOWN
signal release from synapse	GO:0099643	56	56	1.03947	0.0003112	0.020211	0.177498	1	0.83	NA	BRSK1|CADPS|CADPS2|CDK5|CPLX1|CPLX2|CPLX3|DNAJC5|DOC2A|DOC2B|DVL1|GRM4|HRH3|LIN7A|LIN7B|LIN7C|NR4A1|NRXN1|NRXN2|OTOF|PCLO|PDZD11|PIP5K1C|PPFIA3|PPT1|PTPRN2|RAB3A|RIMS1|RIMS2|RIMS3|RPH3A|SLC32A1|SNAP25|SNAPIN|SNCA|SNPH|STX1A|STX1B|STXBP1|STXBP2|STXBP3|SYN1|SYN2|SYN3|SYT1|SYT10|SYT12|SYT2|SYT5|SYT6|SYT7|UNC13A|UNC13B|UNC13C|VAMP2|WNT7A|	DOWN
lipid oxidation	GO:0034440	73	73	0.999595	0.0002946	0.0205044	0.0232985	0.681016	0.884	NA	ABCD1|ABCD2|ABCD3|ABCD4|ACAA1|ACAA2|ACAD10|ACAD11|ACADL|ACADM|ACADS|ACADVL|ACAT1|ACAT2|ACOT8|ACOX1|ACOX2|ACOX3|ADH5|ADIPOQ|ADIPOR1|ADIPOR2|ALOX12B|ALOX15|ALOX15B|ALOX5|AMACR|AUH|BDH2|CPT1A|CPT1B|CPT1C|CPT2|CRAT|CROT|CYGB|CYP4V2|DECR1|DECR2|ECH1|ECHDC1|ECHDC2|ECHS1|ECI1|ECI2|EHHADH|ETFA|ETFB|ETFDH|GCDH|HACL1|HADH|HADHA|HADHB|HSD17B10|HSD17B4|ILVBL|IVD|MAPK14|MCAT|MLYCD|PEX13|PEX2|PHYH|PLA2G7|POR|P…	DOWN
positive regulation of lipid kinase activity	GO:0090218	31	31	1.27804	0.000345	0.0219225	0.051635	0.887818	0.836	NA	AGAP2|AMBRA1|ATG14|CD81|CDC42|DGKZ|EEF1A2|EPHA8|FGF2|FGFR3|FGR|FLT1|FLT3|IRS1|KIT|LYN|NOD2|P2RY12|PDGFB|PDGFRA|PDGFRB|PIK3R4|PRKD1|PTK2|PTK2B|SRC|TEK|TGFB1|TNFAIP8L3|VAV2|VAV3|	DOWN
regulation of sequestering of calcium ion	GO:0051282	92	92	0.961386	0.0003922	0.023884	0.0376037	0.802304	0.919	NA	ABL1|AKAP6|ANK2|ANXA6|APLNR|ATG5|ATP1A2|BAX|CACNA1C|CALM1|CALM2|CALM3|CAMK2D|CAPN3|CASQ1|CASQ2|CCR5|CEMIP|CHD7|CHERP|CLIC2|CORO1A|CX3CL1|CYBA|DDIT3|DIAPH1|DMD|DRD1|DRD2|ERO1A|F2R|FGF2|FKBP1A|FKBP1B|GPER1|GSTM2|GSTO1|HAP1|HRC|HTR2A|HTR2C|HTT|IBTK|ITPR1|ITPR2|ITPR3|JPH1|JPH2|JPH3|JPH4|JSRP1|LETM1|LIME1|LYN|MCOLN1|MCOLN3|NOL3|NOS1|NTSR1|P2RY6|PDE4D|PDPK1|PKD2|PLCG1|PLCG2|PLN|PRKACA|PRKCE|PRKD1|PTK2B…	DOWN
ribonucleoside diphosphate metabolic process	GO:0009185	59	59	1.03272	0.00039	0.0242565	0.0446411	0.847311	0.892	NA	ADPGK|AK1|AK2|AK3|AK4|AK5|AK9|ALDOA|ALDOB|ALDOC|BAD|BPGM|CARD11|CASK|CMPK1|DHTKD1|DLG1|DLG2|ENO1|ENO2|ENO3|ENO4|ENTPD2|ENTPD4|ENTPD7|FOXK1|FOXK2|GALK1|GAPDH|GCK|GPI|GUK1|HK1|HK2|HK3|HKDC1|LDHA|LRGUK|MAGI3|MPP1|NT5E|NUDT16|NUDT18|NUDT5|NUDT9|OGDH|OGDHL|PFKFB2|PFKL|PFKM|PFKP|PGAM1|PGAM2|PGK1|PGM1|PKLR|PKM|TJP2|TPI1|	DOWN
nucleoside diphosphate metabolic process	GO:0009132	76	76	0.974718	0.0004578	0.0273069	0.0712636	0.97338	0.904	NA	ADPGK|AK1|AK2|AK3|AK4|AK5|AK7|AK8|AK9|ALDOA|ALDOB|ALDOC|BAD|BPGM|CARD11|CASK|CMPK1|CMPK2|DHTKD1|DLG1|DLG2|DTYMK|ENO1|ENO2|ENO3|ENO4|ENTPD1|ENTPD2|ENTPD3|ENTPD4|ENTPD5|ENTPD6|ENTPD7|FOXK1|FOXK2|GALK1|GAPDH|GCK|GPI|GUK1|HK1|HK2|HK3|HKDC1|LDHA|LRGUK|MAGI3|MPP1|NME1|NME2|NME3|NME4|NME5|NME6|NME7|NME9|NT5E|NUDT16|NUDT18|NUDT5|NUDT7|NUDT9|OGDH|OGDHL|PFKFB2|PFKL|PFKM|PFKP|PGAM1|PGAM2|PGK1|PGM1|PKLR|PKM|…	DOWN
social behavior	GO:0035176	42	42	1.09152	0.0004962	0.0290054	0.0913523	1	0.859	GO:0051703|biological process involved in intraspecies interaction between organisms,	ATXN1|ATXN1L|AVPR1A|BRINP1|CHD8|CHRNB2|CIC|CLN8|CNTNAP2|CX3CR1|DLG4|DRD4|DVL1|EIF4EBP2|EXT1|GAD1|GRID1|GRPR|KCNQ1|MAPK8IP2|MECP2|MKKS|MTOR|NLGN3|NLGN4X|NR2E1|NRXN1|NRXN2|NRXN3|OXTR|PCM1|PTCHD1|PTEN|RPTOR|SHANK1|SHANK2|SHANK3|SLC6A4|TBX1|TREM2|UCN|VPS13A|	DOWN
biological process involved in intraspecies interaction between organisms	GO:0051703	42	42	1.09152	0.0004962	0.0290054	0.0913523	1	0.859	GO:0035176|social behavior,	ATXN1|ATXN1L|AVPR1A|BRINP1|CHD8|CHRNB2|CIC|CLN8|CNTNAP2|CX3CR1|DLG4|DRD4|DVL1|EIF4EBP2|EXT1|GAD1|GRID1|GRPR|KCNQ1|MAPK8IP2|MECP2|MKKS|MTOR|NLGN3|NLGN4X|NR2E1|NRXN1|NRXN2|NRXN3|OXTR|PCM1|PTCHD1|PTEN|RPTOR|SHANK1|SHANK2|SHANK3|SLC6A4|TBX1|TREM2|UCN|VPS13A|	DOWN
energy derivation by oxidation of organic compounds	GO:0015980	155	155	0.879402	0.0005249	0.0300815	0.0187279	0.601558	0.85	NA	ACADM|ACADVL|ADGRF5|ADRB3|ADSL|AFG1L|AGL|AKT1|AKT2|ATP5F1C|ATP5F1D|BLOC1S1|C2orf69|CAT|CHCHD10|COQ10A|COQ10B|COQ9|COX10|COX15|COX4I1|COX5A|COX5B|COX6A1|COX6B1|COX6B2|COX6C|COX7A1|COX7A2|COX7A2L|COX7B|COX7C|COX8A|CYC1|CYCS|DLD|FXN|GAA|GBE1|GFPT1|GFPT2|GNMT|GSK3A|GSK3B|GYG1|GYG2|GYS1|IL6ST|KL|LEPR|LYRM7|MC4R|MDH2|ME3|MRAP2|MSH2|MT3|MTFR1|MTFR1L|MTOR|MYC|NDUFA1|NDUFA10|NDUFA2|NDUFA3|NDUFA4|NDUFA5|ND…	DOWN
regulation of cholesterol efflux	GO:0010874	33	33	1.13059	0.0005946	0.0327919	0.001854	0.164216	0.876	NA	ABCA1|ABCA12|ABCA2|ABCA3|ABCA5|ABCA7|ABCA8|ABCG1|ADIPOQ|APOE|CAV1|CES1|EEPD1|EGF|GPS2|LAMTOR1|LRP1|NAXE|NFKBIA|NR1H2|NR1H3|PLTP|PON1|PPARG|PTCH1|RXRA|SHH|SIRT1|SREBF2|TREM2|TTC39B|YJEFN3|ZDHHC8|	DOWN
positive regulation of protein secretion	GO:0050714	115	115	0.909873	0.0005863	0.0329588	0.002927	0.219354	0.989	NA	AACS|ABAT|ABCG1|ACHE|ACSL4|ADAM8|ADAM9|ADCY8|ADORA2A|ANG|ANO1|APBB1|APBB3|ARF1|ARF6|ATP13A2|BAD|BAIAP3|BMP6|C1QTNF3|C2CD2L|CAMK2N1|CAPN10|CASR|CD2AP|CD33|CD38|CFTR|CRH|DNM1L|DOC2B|DYNLL1|EGFR|EXOC1|EXPH5|EZR|F2RL1|FRMD4A|GCK|GIPR|GJA1|GLUD1|GLUL|GOLPH3|GOLPH3L|GPER1|GPLD1|GPR27|GPR68|HIF1A|HLA-DRB1|IER3IP1|IGF1|IL1A|IRS2|JAK2|KCNN4|KIF5B|LRP1|LRRC8A|MCU|MPC2|MYH10|MYO18A|MYOM1|MYRIP|NADK|NKX6-1|N…	DOWN
negative regulation of protein binding	GO:0032091	84	84	0.947359	0.0006887	0.0359458	0.107067	1	0.914	NA	ACE|ACTB|ADAM15|ADIPOQ|ADNP|ADRB2|ADRB3|AKT1|ARRB2|ATP2A2|ATP2A3|AURKA|B2M|BAG2|BAX|CAMK1|CARD16|CAV1|CDKN1A|CFHR1|CFHR2|CRMP1|CSNK1E|CTNNBIP1|CTSZ|DAB2|DACT1|DDX11|DISC1|DKK1|DNAJB2|DTNBP1|DVL1|EFHB|EPB41L5|GNL3L|GOLGA2|GSK3B|GTF2F1|HFE|ID1|IFIT1|IFIT2|IL10|ITGA4|ITGB1BP1|KDM1A|LRPAP1|LRRK2|MAP2|MAPK3|MAPK8|MITD1|NES|NFATC4|NOG|PARK7|PCSK9|PDGFB|PEX14|PIN1|PPARA|PPP1CA|PRKCD|PTPRF|RACK1|RALB|RGM…	DOWN
positive regulation of excitatory postsynaptic potential	GO:2000463	27	27	1.27642	0.000665	0.0359962	0.078525	1	0.873	NA	ADRB2|BAIAP2|CACNB3|CHRNA7|CUX2|DLG4|DVL1|GRIN1|IGSF11|NETO1|NLGN1|NLGN2|NLGN3|NRXN1|PRKCZ|PTEN|PTK2B|RELN|RGS4|RIMS1|RIMS2|SHANK1|SHANK3|SSH1|STX1A|STX1B|WNT7A|	DOWN
ribonucleoside triphosphate metabolic process	GO:0009199	123	123	0.906734	0.000678	0.036035	0.0664443	0.966253	0.97	NA	ADCYAP1|ADPGK|AK1|AK2|AK3|AK4|AK5|AK9|ALDOA|ALDOB|ALDOC|ATP1A2|ATP1B1|ATP5F1A|ATP5F1B|ATP5F1C|ATP5F1D|ATP5F1E|ATP5MC1|ATP5MC2|ATP5MC3|ATP5ME|ATP5MF|ATP5MG|ATP5PB|ATP5PD|ATP5PF|ATP5PO|ATP6V0C|ATP6V1A|ATP6V1B2|BAD|BPGM|CAD|CLPX|CTNS|CTPS1|CTPS2|DGUOK|DHTKD1|DNAJC30|EFL1|ENO1|ENO2|ENO3|ENO4|ENPP1|ENPP3|ENTPD4|ENTPD5|ENTPD7|FAM20C|FIGNL1|FOXK1|FOXK2|GALK1|GAPDH|GCK|GIMAP7|GNAI3|GPI|GTPBP1|GUK1|HK1|HK…	DOWN
carboxylic acid catabolic process	GO:0046395	196	196	0.850336	0.0008139	0.0403236	0.274693	1	0.971	NA	AADAT|AASS|ABAT|ABCD1|ABCD2|ABCD3|ABCD4|ABHD1|ABHD2|ABHD3|ACAA1|ACAA2|ACAD10|ACAD11|ACAD8|ACADL|ACADM|ACADS|ACADSB|ACADVL|ACAT1|ACAT2|ACOT4|ACOT8|ACOX1|ACOX2|ACOX3|ACSF3|ADHFE1|ADIPOQ|ADTRP|AFMID|AHCY|AIG1|AKR1A1|ALDH1L1|ALDH1L2|ALDH4A1|ALDH5A1|ALDH6A1|ALDH8A1|AMACR|AMDHD1|AMDHD2|AMT|ARG2|ARHGAP11B|ASPA|ASRGL1|AUH|BCAT2|BCKDHA|BCKDHB|BCKDK|BDH2|BLMH|CARNMT1|CARNS1|CBS|CDO1|CEL|CPT1A|CPT1B|CPT1C|C…	DOWN
neurotransmitter transport	GO:0006836	75	75	0.972265	0.0008013	0.040382	0.0458638	0.853885	0.887	NA	ATP1A2|BRSK1|CLN8|DOC2A|DVL1|GABRA2|GABRQ|GRM4|HRH3|ICA1|KCNJ10|LIN7A|LIN7B|LIN7C|NR4A1|NRXN1|NRXN2|PARK7|PDZD11|PPFIA3|PPT1|PRKN|PTPRN2|RAB3A|RIMS2|RIMS4|RPH3A|SLC17A6|SLC17A7|SLC17A8|SLC18A2|SLC1A1|SLC1A2|SLC1A3|SLC1A6|SLC22A1|SLC22A3|SLC28A2|SLC29A1|SLC29A2|SLC29A4|SLC32A1|SLC38A1|SLC38A2|SLC6A1|SLC6A11|SLC6A12|SLC6A13|SLC6A15|SLC6A16|SLC6A17|SLC6A4|SLC6A6|SLC6A7|SLC6A8|SLC6A9|SNAP25|SNAPIN|SN…	DOWN
positive regulation of axon extension	GO:0045773	41	41	1.07438	0.0007903	0.0405285	0.0009951	0.111875	0.788	NA	ADNP|ANAPC2|BMPR2|CDH4|CDKL5|CXCL12|CYFIP1|DBN1|DBNL|DISC1|DSCAM|EIF4G2|FN1|GDI1|GOLGA4|ILK|ISLR2|L1CAM|LIMK1|LRP1|MACF1|MAP1B|MAP3K13|MAPT|MEGF8|NDEL1|NRP1|NTN1|PAFAH1B1|PAK1|RAB11A|RUFY3|SEMA5A|SEMA7A|SHTN1|SRF|TRPC5|TRPV2|TWF2|VEGFA|ZFYVE27|	DOWN
negative regulation of tumor necrosis factor production	GO:0032720	47	47	1.04112	0.0009353	0.0455661	0.031735	0.806622	0.911	NA	ACP5|ADIPOQ|AKAP8|ARG2|ARRB2|AXL|BCL3|C5AR2|CACTIN|CD33|CD34|CHRNA7|CIDEA|CX3CL1|DICER1|ERRFI1|FOXP3|GAS6|GPNMB|GSTP1|HAVCR2|IGF1|IL10|IL27RA|IRAK3|LGALS9|LILRA4|LILRB1|MC1R|NFKBIL1|NLRC3|NOD2|POMC|PTPN22|PTPN6|RARA|SELENOS|SIRPA|SYT11|TLR4|TNFAIP3|TREM2|TRIM27|TSPO|TWIST1|VSIR|ZC3H12A|	DOWN
positive regulation of gliogenesis	GO:0014015	57	57	0.976845	0.0001248	0.0455823	0.0001365	0.0285054	0.907	NA	ASPA|BIN1|BMP2|CXCR4|DAG1|DICER1|E2F1|EGFR|EGR2|ETV5|GFAP|GJC2|GSX2|HDAC1|HDAC2|HES1|ID2|IL1B|IL34|IL6ST|LRP2|LYN|MAG|MDK|MTOR|MYB|NKX2-2|NKX6-1|NKX6-2|NOTCH1|OLIG2|PLAG1|PPP1CC|PRKCH|PRKCI|PRMT5|PRPF19|PTN|PTPRZ1|RELA|RHEB|RNF112|SERPINE2|SHH|SOX10|SOX8|SPINT1|SYNJ1|TENM4|TGFB1|TLR2|TNFRSF1B|TP73|TSPO|TTBK1|UFL1|ZNF365|	UP
glycosaminoglycan metabolic process	GO:0030203	99	98	0.923885	0.001007	0.0474591	0.0327498	0.811251	0.866	NA	ABCC5|AKT1|ANGPT1|B3GALT6|B3GAT3|B3GNT2|B3GNT4|B3GNT7|B4GALT7|B4GAT1|BGN|CD44|CEMIP|CEMIP2|CHPF|CHPF2|CHST1|CHST11|CHST12|CHST14|CHST15|CHST2|CHST3|CHST5|CHST6|CHST7|CHST9|CHSY1|CHSY3|CLN6|CSGALNACT1|CSGALNACT2|DCN|DSE|DSEL|EGFLAM|EXT1|EXT2|FGF2|FOXC1|FUCA1|GALNT5|GCNT2|GLB1|GLCE|GNS|GUSB|HAS1|HAS2|HAS3|HEXA|HEXB|HGF|HPSE2|HS2ST1|HS3ST1|HS3ST2|HS3ST3A1|HS3ST3B1|HS3ST5|HS6ST1|HS6ST2|HYAL1|HYAL2|HY…	DOWN
sphingolipid metabolic process	GO:0006665	131	131	0.851237	0.000114	0.0475826	9.83e-06	0.004105	0.951	NA	A4GALT|ABCA12|ABCA2|ABCA8|ACER2|ACER3|AGK|ALDH3B1|ALOX12B|ALOXE3|ARV1|ASAH1|ASAH2|ASAH2B|B3GALNT1|B3GALT1|B3GALT2|B3GALT4|B4GALNT1|B4GALT3|B4GALT5|B4GALT6|BAX|CEL|CERK|CERKL|CERS1|CERS2|CERS4|CERS5|CERS6|CLN6|CLN8|CPTP|CSNK1G2|DEGS1|DEGS2|ELOVL1|ELOVL2|ELOVL4|ELOVL5|ELOVL6|ELOVL7|ENPP2|FA2H|FADS3|GAL3ST1|GALC|GBA|GBA2|GLA|GLB1|GLTP|GM2A|HACD1|HACD2|HACD3|HACD4|HEXA|HEXB|HTRA2|ITGB8|KDSR|KIT|LARGE…	UP
hexose catabolic process	GO:0019320	25	25	1.27975	0.001045	0.0477271	0.012925	0.510537	0.795	NA	BAD|ENO1|FOXK1|FOXK2|FUT1|FUT10|FUT2|FUT4|FUT8|FUT9|GALE|GALK1|GALM|GALT|GCK|GLB1|GLYCTK|HK1|HK2|HK3|LRP5|PFKFB2|PFKL|PFKM|PFKP|	DOWN
memory	GO:0007613	107	107	0.909415	0.001037	0.0480935	0.182555	1	0.98	NA	ABCA7|ABCC8|ADCY1|ADCY8|ADNP|APOE|ARC|ASIC1|ATAD1|ATXN1|ATXN1L|B4GALT2|BDNF|BRINP1|BTBD9|CALB1|CAMK4|CCK|CCND2|CEBPB|CHRNA7|CHRNB2|CIC|CNR1|COMT|CPEB3|CREB1|CRTC1|CSMD1|CTNS|CUX2|CX3CR1|DBH|DRD2|EHMT2|EIF2AK4|EIF4EBP2|FEN1|FGF13|FOXO6|GRIA1|GRIN2A|HRH1|HTR2A|INSR|ITGA3|ITPR3|JPH3|KAT2A|KCNK10|KCNK2|KCNK4|LDLR|LGMN|LRRN4|MAP1A|MAPT|MDK|MECP2|MTOR|NETO1|NFATC4|NGF|NQO2|OXTR|PAIP2|PAK5|PAK6|PJA2|PLA…	DOWN
protein autophosphorylation	GO:0046777	174	174	0.858921	0.001006	0.0482011	0.166544	1	0.945	NA	AAK1|AATK|ABL1|ACVR1B|AKT1|ALK|ATM|ATP13A2|ATR|AURKA|BCR|BMX|BTK|CAD|CAMK2A|CAMK2B|CAMK2D|CAMK4|CAMKK2|CDK12|CDK5|CDKL5|CHEK2|CLK1|CLK2|CLK3|CLK4|CSF1R|CSK|CSNK1G2|DAPK1|DAPK2|DAPK3|DDR1|DDR2|DYRK1A|DYRK1B|EEF2K|EGFR|EIF2AK1|EIF2AK2|EIF2AK3|EIF2AK4|EIF2S1|EPHA4|EPHA8|EPHB1|EPHB3|EPHB4|ERBB2|ERBB4|ERN1|FER|FES|FGFR1|FGFR2|FGFR3|FGFR4|FGR|FLT1|FLT3|FLT4|FYN|GRK1|GRK5|GSK3B|HCK|HIPK4|HTATIP2|IGF1R|I…	DOWN

## Sheet: Table S8
Supplementary Table 8 Pathways significantly enriched between Braak Lewy body stage 0 and Braak Lewy body stage 6
Name	ID	NumProbes	NumGenes	RawScore	Pval	CorrectedPvalue	MFPvalue	CorrectedMFPvalue	Multifunctionality	Same as	GeneMembers	Direction
cellular response to zinc ion	GO:0071294	20	20	1.43095	1e-12	2.92e-09	0.00137	0.0580364	0.486	NA	ATP13A2|CREB1|GLRA1|GLRA2|HVCN1|KCNK3|MT1A|MT1E|MT1F|MT1G|MT1H|MT1M|MT1X|MT2A|MT3|MTF1|P2RX4|PARP1|TSPO|ZNF658|	UP
pyruvate metabolic process	GO:0006090	51	51	1.06703	1.73e-10	5.06e-07	5.82e-06	0.002835	0.883	NA	ADPGK|ALDOA|ALDOB|ALDOC|BPGM|DHTKD1|DLAT|DLD|ENO1|ENO2|ENO3|ENO4|FOXK1|FOXK2|GALK1|GAPDH|GCK|GPI|HK1|HK2|HK3|HKDC1|HOGA1|LDHA|ME1|ME2|ME3|MPC2|NR4A3|OGDH|OGDHL|PC|PCK1|PCK2|PDHA1|PDHB|PDHX|PFKFB2|PFKL|PFKM|PFKP|PGAM1|PGAM2|PGK1|PGM1|PKLR|PKM|SDS|SRR|TPI1|VDAC1|	DOWN
glycolytic process	GO:0006096	34	34	1.17643	7.81e-10	1.14e-06	1.41e-06	0.002061	0.803	NA	ADPGK|ALDOA|ALDOB|ALDOC|BPGM|DHTKD1|ENO1|ENO2|ENO3|ENO4|FOXK1|FOXK2|GALK1|GAPDH|GCK|GPI|HK1|HK2|HK3|HKDC1|LDHA|OGDH|OGDHL|PFKFB2|PFKL|PFKM|PFKP|PGAM1|PGAM2|PGK1|PGM1|PKLR|PKM|TPI1|	DOWN
ATP generation from ADP	GO:0006757	35	35	1.14283	5.23e-09	5.1e-06	4.02e-06	0.002936	0.811	NA	ADPGK|AK9|ALDOA|ALDOB|ALDOC|BPGM|DHTKD1|ENO1|ENO2|ENO3|ENO4|FOXK1|FOXK2|GALK1|GAPDH|GCK|GPI|HK1|HK2|HK3|HKDC1|LDHA|OGDH|OGDHL|PFKFB2|PFKL|PFKM|PFKP|PGAM1|PGAM2|PGK1|PGM1|PKLR|PKM|TPI1|	DOWN
carboxylic acid catabolic process	GO:0046395	196	196	0.774782	1.19e-08	8.68e-06	0.009252	0.551884	0.971	NA	AADAT|AASS|ABAT|ABCD1|ABCD2|ABCD3|ABCD4|ABHD1|ABHD2|ABHD3|ACAA1|ACAA2|ACAD10|ACAD11|ACAD8|ACADL|ACADM|ACADS|ACADSB|ACADVL|ACAT1|ACAT2|ACOT4|ACOT8|ACOX1|ACOX2|ACOX3|ACSF3|ADHFE1|ADIPOQ|ADTRP|AFMID|AHCY|AIG1|AKR1A1|ALDH1L1|ALDH1L2|ALDH4A1|ALDH5A1|ALDH6A1|ALDH8A1|AMACR|AMDHD1|AMDHD2|AMT|ARG2|ARHGAP11B|ASPA|ASRGL1|AUH|BCAT2|BCKDHA|BCKDHB|BCKDK|BDH2|BLMH|CARNMT1|CARNS1|CBS|CDO1|CEL|CPT1A|CPT1B|CPT1C|C…	DOWN
purine nucleoside diphosphate metabolic process	GO:0009135	56	56	0.96906	2.01e-08	1.18e-05	6.93e-05	0.0224933	0.885	GO:0009179|purine ribonucleoside diphosphate metabolic process,	ADPGK|AK1|AK2|AK3|AK4|AK5|AK9|ALDOA|ALDOB|ALDOC|BAD|BPGM|CARD11|CASK|DHTKD1|DLG1|DLG2|ENO1|ENO2|ENO3|ENO4|ENTPD2|ENTPD4|FOXK1|FOXK2|GALK1|GAPDH|GCK|GPI|GUK1|HK1|HK2|HK3|HKDC1|LDHA|LRGUK|MAGI3|MPP1|NT5E|NUDT16|NUDT18|NUDT9|OGDH|OGDHL|PFKFB2|PFKL|PFKM|PFKP|PGAM1|PGAM2|PGK1|PGM1|PKLR|PKM|TJP2|TPI1|	DOWN
purine ribonucleoside diphosphate metabolic process	GO:0009179	56	56	0.96906	2.01e-08	1.18e-05	6.93e-05	0.0224933	0.885	GO:0009135|purine nucleoside diphosphate metabolic process,	ADPGK|AK1|AK2|AK3|AK4|AK5|AK9|ALDOA|ALDOB|ALDOC|BAD|BPGM|CARD11|CASK|DHTKD1|DLG1|DLG2|ENO1|ENO2|ENO3|ENO4|ENTPD2|ENTPD4|FOXK1|FOXK2|GALK1|GAPDH|GCK|GPI|GUK1|HK1|HK2|HK3|HKDC1|LDHA|LRGUK|MAGI3|MPP1|NT5E|NUDT16|NUDT18|NUDT9|OGDH|OGDHL|PFKFB2|PFKL|PFKM|PFKP|PGAM1|PGAM2|PGK1|PGM1|PKLR|PKM|TJP2|TPI1|	DOWN
carbohydrate catabolic process	GO:0016052	85	85	0.88228	4.25e-08	1.78e-05	0.001463	0.194328	0.965	NA	ABHD10|ADPGK|AGL|ALDOA|ALDOB|ALDOC|AOAH|BAD|BPGM|CHIT1|CTBS|DERA|DHDH|DHTKD1|ENO1|ENO2|ENO3|ENO4|ENOSF1|FOXK1|FOXK2|FUT1|FUT10|FUT2|FUT4|FUT8|FUT9|GAA|GALE|GALK1|GALM|GALT|GAPDH|GCK|GK|GK5|GLB1|GLYCTK|GM2A|GPD2|GPI|GUSB|GUSBP3|HEXB|HK1|HK2|HK3|HKDC1|IDNK|LDHA|LRP5|MAN2C1|MANBA|MGAM|MIOX|NAGA|NEU1|NEU3|NEU4|NUDT5|OGDH|OGDHL|PFKFB2|PFKL|PFKM|PFKP|PGAM1|PGAM2|PGD|PGK1|PGM1|PKLR|PKM|PYGB|PYGL|PYGM|RB…	DOWN
ADP metabolic process	GO:0046031	43	43	1.0305	5.31e-08	1.94e-05	4.48e-05	0.0163769	0.858	NA	ADPGK|AK1|AK2|AK3|AK4|AK5|AK9|ALDOA|ALDOB|ALDOC|BAD|BPGM|DHTKD1|ENO1|ENO2|ENO3|ENO4|FOXK1|FOXK2|GALK1|GAPDH|GCK|GPI|HK1|HK2|HK3|HKDC1|LDHA|NT5E|NUDT9|OGDH|OGDHL|PFKFB2|PFKL|PFKM|PFKP|PGAM1|PGAM2|PGK1|PGM1|PKLR|PKM|TPI1|	DOWN
humoral immune response	GO:0006959	94	94	0.868011	4.01e-08	1.95e-05	0.004481	0.353988	0.857	NA	AIRE|ALOX5|ANG|AZU1|BCL2|BCL3|BLNK|BMI1|BST1|C1QA|C1QB|C1QBP|C1QC|C1R|C1RL|C1S|C2|C3|C4A|C4B|C5|C7|CCL2|CD46|CD55|CD81|CD83|CFB|CFD|CFH|CFHR1|CFI|CFP|CLU|COLEC11|CR1|CXCL14|CXCL2|CXCL5|DMBT1|EBI3|EXO1|FAM3A|FCN1|FOXJ1|GAPDH|GNLY|GPI|GPR183|H2BC4|HLA-A|HLA-DQB1|HLA-DRB1|HLA-E|HMGN2|HRG|LEAP2|LYZ|MASP1|MEF2C|MFAP4|NOTCH1|NOTCH2|PLA2G6|POU2AF1|POU2F2|PRSS3|PSMB10|RARRES2|RBPJ|RGCC|RNASE2|RNASE6|ROMO…	DOWN
organic acid catabolic process	GO:0016054	200	200	0.761413	6.57e-08	2.13e-05	0.0147512	0.71863	0.971	NA	AADAT|AASS|ABAT|ABCD1|ABCD2|ABCD3|ABCD4|ABHD1|ABHD2|ABHD3|ACAA1|ACAA2|ACAD10|ACAD11|ACAD8|ACADL|ACADM|ACADS|ACADSB|ACADVL|ACAT1|ACAT2|ACOT4|ACOT8|ACOX1|ACOX2|ACOX3|ACSF3|ADHFE1|ADIPOQ|ADTRP|AFMID|AHCY|AIG1|AKR1A1|ALDH1L1|ALDH1L2|ALDH4A1|ALDH5A1|ALDH6A1|ALDH8A1|AMACR|AMDHD1|AMDHD2|AMT|ARG2|ARHGAP11B|ASPA|ASRGL1|AUH|BCAT2|BCKDHA|BCKDHB|BCKDK|BDH2|BLMH|CARNMT1|CARNS1|CBS|CDO1|CEL|CPT1A|CPT1B|CPT1C|C…	DOWN
cell chemotaxis	GO:0060326	130	130	0.805963	1.22e-07	3.56e-05	0.008124	0.539675	0.983	NA	ABCC1|ACKR2|ACKR3|ADAM8|ADGRE2|ALOX5|ANO6|ANXA1|ARHGEF16|ARRB2|AZU1|BCAR1|BIN2|BSG|C5|C5AR1|CCL2|CCL24|CCL28|CCL5|CCR1|CCR10|CCR4|CCR5|CCRL2|CH25H|CHGA|CKLF|CNR2|CORO1A|CORO1B|CRK|CRKL|CSF3R|CX3CL1|CX3CR1|CXADR|CXCL12|CXCL14|CXCL16|CXCL2|CXCL5|CXCR2|CXCR4|CXCR5|CYP7B1|DOCK4|EDN1|EDN3|EDNRB|EGR3|ELMO2|EPHA2|EPHB1|FCER1G|FLT1|FOLR2|GAB1|GAS6|GBF1|GPR183|HBEGF|HGF|HMGB1|HMGB2|HRH1|HSD3B7|IL10|IL16|I…	DOWN
positive regulation of axon extension	GO:0045773	41	41	1.01036	1.68e-07	4.45e-05	4.07e-06	0.002377	0.788	NA	ADNP|ANAPC2|BMPR2|CDH4|CDKL5|CXCL12|CYFIP1|DBN1|DBNL|DISC1|DSCAM|EIF4G2|FN1|GDI1|GOLGA4|ILK|ISLR2|L1CAM|LIMK1|LRP1|MACF1|MAP1B|MAP3K13|MAPT|MEGF8|NDEL1|NRP1|NTN1|PAFAH1B1|PAK1|RAB11A|RUFY3|SEMA5A|SEMA7A|SHTN1|SRF|TRPC5|TRPV2|TWF2|VEGFA|ZFYVE27|	DOWN
ribonucleoside diphosphate metabolic process	GO:0009185	59	59	0.932722	2.4e-07	5.85e-05	0.000288	0.0765261	0.892	NA	ADPGK|AK1|AK2|AK3|AK4|AK5|AK9|ALDOA|ALDOB|ALDOC|BAD|BPGM|CARD11|CASK|CMPK1|DHTKD1|DLG1|DLG2|ENO1|ENO2|ENO3|ENO4|ENTPD2|ENTPD4|ENTPD7|FOXK1|FOXK2|GALK1|GAPDH|GCK|GPI|GUK1|HK1|HK2|HK3|HKDC1|LDHA|LRGUK|MAGI3|MPP1|NT5E|NUDT16|NUDT18|NUDT5|NUDT9|OGDH|OGDHL|PFKFB2|PFKL|PFKM|PFKP|PGAM1|PGAM2|PGK1|PGM1|PKLR|PKM|TJP2|TPI1|	DOWN
hexose metabolic process	GO:0019318	122	122	0.81452	2.79e-07	6.27e-05	0.005563	0.406509	0.965	NA	ADIPOQ|ADPGK|AKR1A1|AKR1B1|AKT1|AKT2|ALDOA|ALDOB|ALDOC|APOD|ATF3|ATF4|B3GLCT|B4GALT1|BAD|BRAT1|CHST1|CHST15|CPT1A|CRTC2|CRY1|DCXR|DLAT|ENO1|FABP5|FBP1|FOXK1|FOXK2|FPGT|FUCA1|FUCA2|FUOM|FUT1|FUT10|FUT2|FUT4|FUT8|FUT9|G6PC3|G6PD|GAA|GALE|GALK1|GALK2|GALM|GALT|GAPDH|GCK|GDPGP1|GLB1|GLYCTK|GPD1|GPI|H6PD|HECTD4|HK1|HK2|HK3|HKDC1|IGF2|INPPL1|IRS2|KBTBD2|KCNJ11|KCNQ1|KHK|LRP5|MAN2A1|MAN2A2|MAN2B1|MAN2B2…	DOWN
adaptive immune response	GO:0002250	166	166	0.767486	5.2e-07	0.0001086	0.109996	1	0.96	NA	ADAM17|AIRE|ALCAM|ANXA1|ARG2|BACH2|BCL10|BCL3|BCL6|BMX|BTK|BTN3A1|BTN3A2|BTN3A3|C17orf99|CADM1|CAMK4|CARD9|CD209|CD247|CD274|CD3G|CD4|CD40|CD46|CD55|CD6|CD74|CD81|CD84|CD86|CD8A|CD8B2|CRACR2A|CRTAM|CSK|CTSC|CTSH|CTSL|CTSS|CX3CR1|DBNL|DCLRE1C|EBI3|EIF2AK4|EMP2|ERAP1|ERAP2|EXO1|FBXO38|FCER1G|FCGR1B|FCGR2B|FGL1|FOXP3|FYN|GNL1|GPR183|HAVCR2|HLA-A|HLA-B|HLA-C|HLA-DMA|HLA-DMB|HLA-DOA|HLA-DPA1|HLA-DPB1|…	DOWN
regulation of actin cytoskeleton reorganization	GO:2000249	35	35	1.04788	6.7e-07	0.0001306	3.22e-06	0.003133	0.799	NA	ABI3|ABL1|ABL2|ARHGDIA|ARHGDIB|BAIAP2|BAIAP2L1|BAIAP2L2|BCAS3|CD2AP|CDC42|CDK5|CSF1R|DAPK3|ESAM|F11R|FES|GMFG|HAX1|HCK|HCLS1|HRAS|IQGAP2|MDK|NOTCH2|NRP1|NTRK3|PDGFRA|PHPT1|PTK2B|RAPGEF3|SEMA3E|TEK|TJP1|TRPM2|	DOWN
nucleoside diphosphate metabolic process	GO:0009132	76	76	0.850914	2.27e-06	0.0004137	0.004471	0.363033	0.904	NA	ADPGK|AK1|AK2|AK3|AK4|AK5|AK7|AK8|AK9|ALDOA|ALDOB|ALDOC|BAD|BPGM|CARD11|CASK|CMPK1|CMPK2|DHTKD1|DLG1|DLG2|DTYMK|ENO1|ENO2|ENO3|ENO4|ENTPD1|ENTPD2|ENTPD3|ENTPD4|ENTPD5|ENTPD6|ENTPD7|FOXK1|FOXK2|GALK1|GAPDH|GCK|GPI|GUK1|HK1|HK2|HK3|HKDC1|LDHA|LRGUK|MAGI3|MPP1|NME1|NME2|NME3|NME4|NME5|NME6|NME7|NME9|NT5E|NUDT16|NUDT18|NUDT5|NUDT7|NUDT9|OGDH|OGDHL|PFKFB2|PFKL|PFKM|PFKP|PGAM1|PGAM2|PGK1|PGM1|PKLR|PKM|…	DOWN
monosaccharide metabolic process	GO:0005996	141	141	0.761873	2.51e-06	0.0004313	0.029765	1	0.966	NA	ADIPOQ|ADPGK|AKR1A1|AKR1B1|AKT1|AKT2|ALDOA|ALDOB|ALDOC|APOD|ATF3|ATF4|B3GLCT|B4GALT1|BAD|BRAT1|CHST1|CHST15|CPT1A|CRTC2|CRY1|DCXR|DHDH|DLAT|ENO1|FABP5|FBP1|FGGY|FOXK1|FOXK2|FPGT|FUCA1|FUCA2|FUOM|FUT1|FUT10|FUT2|FUT4|FUT8|FUT9|G6PC3|G6PD|GAA|GAL3ST3|GALE|GALK1|GALK2|GALM|GALT|GAPDH|GCK|GCLC|GDPGP1|GLB1|GLYCTK|GPD1|GPI|GSTO1|GSTO2|H6PD|HECTD4|HK1|HK2|HK3|HKDC1|IGF2|INPPL1|IRS2|KBTBD2|KCNJ11|KCNQ1|K…	DOWN
sodium ion transmembrane transport	GO:0035725	94	94	0.815967	2.82e-06	0.000458	0.00228	0.256359	0.961	NA	ANO6|ASIC1|ASIC2|ASIC3|ASIC4|ATP1A1|ATP1A2|ATP1A3|ATP1A4|ATP1B1|ATP1B2|ATP1B3|ATP4A|CACNA1G|CACNA1H|CACNA1I|CNNM4|FXYD2|HCN1|HCN2|HCN3|HCN4|KCNK1|NALCN|PKD2|PKD2L1|SCN11A|SCN1A|SCN1B|SCN2A|SCN2B|SCN3A|SCN3B|SCN4B|SCN5A|SCN7A|SCN8A|SCN9A|SCNN1A|SCNN1D|SCNN1G|SHROOM2|SLC12A1|SLC12A2|SLC17A7|SLC20A1|SLC20A2|SLC24A1|SLC24A2|SLC24A3|SLC24A4|SLC3A2|SLC41A1|SLC4A10|SLC4A11|SLC4A4|SLC4A5|SLC4A7|SLC4A8|SL…	DOWN
cellular amino acid catabolic process	GO:0009063	94	94	0.812576	3.64e-06	0.0005594	0.0005672	0.110525	0.979	NA	AADAT|AASS|ABAT|ACAD8|ACADSB|ACAT1|ADHFE1|AFMID|AHCY|ALDH4A1|ALDH5A1|ALDH6A1|ALDH8A1|AMDHD1|AMT|ARG2|ARHGAP11B|ASPA|ASRGL1|AUH|BCAT2|BCKDHA|BCKDHB|BCKDK|BLMH|CARNMT1|CARNS1|CBS|CDO1|CRYM|CSAD|DDAH1|DDAH2|DDO|DLST|ECHS1|ENOSF1|FAH|FTCD|GAD1|GAD2|GCAT|GCSH|GLDC|GLS|GLS2|GLUD1|GLUD2|GLUL|GOT1|GOT2|GPT|GPT2|GSTZ1|HAAO|HGD|HIBADH|HIBCH|HMGCL|HMGCLL1|HNMT|HOGA1|HSD17B10|HYKK|IDO1|IL4I1|IVD|KMO|KYAT1|KY…	DOWN
nucleotide phosphorylation	GO:0046939	53	53	0.912056	4.03e-06	0.0005883	0.001095	0.152368	0.878	NA	ADPGK|AK1|AK4|AK5|AK7|AK8|AK9|ALDOA|ALDOB|ALDOC|BPGM|CMPK1|CMPK2|DHTKD1|DTYMK|ENO1|ENO2|ENO3|ENO4|FOXK1|FOXK2|GALK1|GAPDH|GCK|GPI|GUK1|HK1|HK2|HK3|HKDC1|LDHA|NME1|NME2|NME3|NME4|NME5|NME6|NME7|NME9|OGDH|OGDHL|PFKFB2|PFKL|PFKM|PFKP|PGAM1|PGAM2|PGK1|PGM1|PKLR|PKM|PNKP|TPI1|	DOWN
nucleoside diphosphate phosphorylation	GO:0006165	51	51	0.909869	4.54e-06	0.0006312	0.0007759	0.141741	0.871	NA	ADPGK|AK1|AK4|AK5|AK7|AK8|AK9|ALDOA|ALDOB|ALDOC|BPGM|CMPK1|CMPK2|DHTKD1|DTYMK|ENO1|ENO2|ENO3|ENO4|FOXK1|FOXK2|GALK1|GAPDH|GCK|GPI|HK1|HK2|HK3|HKDC1|LDHA|NME1|NME2|NME3|NME4|NME5|NME6|NME7|NME9|OGDH|OGDHL|PFKFB2|PFKL|PFKM|PFKP|PGAM1|PGAM2|PGK1|PGM1|PKLR|PKM|TPI1|	DOWN
alpha-amino acid catabolic process	GO:1901606	83	83	0.8367	5.88e-06	0.0007816	0.000515	0.115785	0.91	NA	AADAT|AASS|ACAD8|ACADSB|ACAT1|ADHFE1|AFMID|AHCY|ALDH4A1|ALDH6A1|ALDH8A1|AMT|ARG2|ARHGAP11B|ASPA|ASRGL1|AUH|BCAT2|BCKDK|BLMH|CBS|CDO1|CRYM|CSAD|DDAH1|DDAH2|DDO|DLST|FAH|GAD1|GAD2|GCAT|GCSH|GLDC|GLS|GLS2|GLUD1|GLUD2|GLUL|GOT1|GOT2|GPT|GPT2|GSTZ1|HAAO|HGD|HIBADH|HIBCH|HMGCL|HMGCLL1|HOGA1|HSD17B10|HYKK|IDO1|IL4I1|IVD|KMO|KYAT1|KYAT3|KYNU|MCCC1|MCCC2|MTRR|NOS1|NOS2|NOS3|OAT|PAH|PIPOX|PPAT|PRODH|QDPR|R…	DOWN
positive regulation of axonogenesis	GO:0050772	76	76	0.834004	7.02e-06	0.0008921	0.0005561	0.116106	0.851	NA	ADNP|AMIGO1|ANAPC2|BDNF|BMPR2|CDH4|CDKL5|CHODL|CRABP2|CXCL12|CYFIP1|DBN1|DBNL|DISC1|DSCAM|EIF4G2|FN1|GDI1|GOLGA4|ILK|ISLR2|IST1|L1CAM|LIMK1|LPAR3|LRP1|MACF1|MAP1B|MAP2K1|MAP3K13|MAP6|MAPT|MEGF8|METRN|NDEL1|NEFL|NGF|NIN|NRP1|NTN1|NTRK2|PAFAH1B1|PAK1|PLXNA1|PLXNA2|PLXNA3|PLXNA4|PLXNB1|PLXNB2|PLXNB3|PLXNC1|PLXND1|RAB11A|RND2|ROBO1|ROBO2|RUFY3|SEMA4D|SEMA5A|SEMA7A|SHTN1|SKIL|SLIT2|SLITRK1|SRF|STK11|S…	DOWN
cellular lipid catabolic process	GO:0044242	161	161	0.739507	8.26e-06	0.001006	0.161521	1	0.962	NA	ABCD1|ABCD2|ABCD3|ABCD4|ABHD1|ABHD12|ABHD12B|ABHD16A|ABHD16B|ABHD2|ABHD3|ABHD6|ACAA1|ACAA2|ACAD10|ACAD11|ACADL|ACADM|ACADS|ACADVL|ACAT1|ACAT2|ACER2|ACER3|ACOT8|ACOX1|ACOX2|ACOX3|ADIPOQ|ADTRP|AIG1|AKR1C3|AMACR|AOAH|APOB|ASAH1|ASAH2|ASAH2B|AUH|BCO1|BCO2|BDH2|CEL|CPS1|CPT1A|CPT1B|CPT1C|CPT2|CRABP1|CRAT|CROT|CYP1B1|CYP26A1|CYP26B1|CYP26C1|DAGLA|DDHD2|DECR1|DECR2|ECH1|ECHDC1|ECHDC2|ECHS1|ECI1|ECI2|EHH…	DOWN
positive regulation of synaptic transmission	GO:0050806	124	124	0.774191	8.78e-06	0.001027	0.0349877	1	0.994	NA	ADCY1|ADCY8|ADCYAP1|ADORA1|ADORA2A|ADRA1A|AGER|AKAP5|APP|ARC|ARRB2|BAIAP3|CA7|CACNB2|CACNG2|CACNG3|CACNG4|CACNG5|CACNG7|CACNG8|CCL2|CDK5|CHRNA7|CLSTN1|CLSTN2|CLSTN3|CNR1|CREB1|CRH|CRHR2|CRTC1|DLG4|DNM1L|DRD1|DRD2|DTNBP1|EGFR|EIF2AK4|EPHB2|FLOT1|FMR1|GFAP|GLUL|GPER1|GRIK2|GRIN2A|GRIN2B|GRIN2C|GRIN2D|HAP1|IGSF11|ITPR3|KCTD13|KIF5B|KMO|LAMA2|LGI1|LGMN|LRRTM2|MAPK1|MECP2|MME|MPP2|NFATC4|NLGN1|NLGN2|N…	DOWN
antigen processing and presentation of exogenous antigen	GO:0019884	34	34	0.978669	1.42e-05	0.001541	0.129551	1	0.844	NA	AP3B1|AP3D1|B2M|CD1D|CD74|CTSD|CTSF|CTSL|CTSS|DNM2|FCER1G|FCGR2B|HLA-A|HLA-DMA|HLA-DMB|HLA-DOA|HLA-DPA1|HLA-DPB1|HLA-DQA1|HLA-DQB1|HLA-DRA|HLA-DRB1|HLA-DRB5|HLA-E|HLA-F|IKBKB|LGMN|LNPEP|MFSD6|MR1|PIKFYVE|PSME1|TAP1|TRAF6|	DOWN
response to purine-containing compound	GO:0014074	131	131	0.753938	1.41e-05	0.00159	0.0131325	0.697932	0.998	NA	AACS|ABCC9|ADIPOQ|ADORA2A|AHR|AKAP6|AKAP9|ALDH3A1|APEX1|APP|AQP1|AQP9|ASS1|BIRC2|BSG|CACNA1S|CAD|CARM1|CASP1|CASQ2|CDO1|CFTR|CIB2|CITED1|CNGA3|COL1A1|CPS1|CRHBP|DGKQ|DHODH|DMTN|DNMT3B|DUOX1|DUOX2|DUSP1|EEF2K|EZR|FDX1|FOS|FOSB|FOSL1|GPD1|GSTM2|HCN1|HCN2|HCN3|HCN4|HDAC1|HDAC2|HMGCS1|HSP90B1|HSPA5|HSPD1|IGFBP5|INPP5K|ITPR2|JUN|KCNE1|KCNJ11|KCNQ1|KDM1A|LDHA|NDUFS4|NME1|NOX4|P2RX1|P2RX4|P2RX5|P2RX6|P2…	DOWN
leukocyte chemotaxis	GO:0030595	85	85	0.802891	1.72e-05	0.001791	0.0588096	1	0.916	NA	ADAM8|ADGRE2|ALOX5|ANO6|ANXA1|AZU1|BSG|C5AR1|CCL2|CCL24|CCL5|CCR1|CCR5|CH25H|CHGA|CKLF|CNR2|CORO1A|CSF3R|CX3CL1|CX3CR1|CXADR|CXCL16|CXCL2|CXCL5|CXCR2|CXCR4|CXCR5|CYP7B1|EDN1|EDN3|EDNRB|FCER1G|FLT1|FOLR2|GAS6|GBF1|GPR183|HMGB1|HRH1|HSD3B7|IL10|IL16|IL6R|ITGA1|ITGB2|JAML|KIT|LGALS3|LYST|MDK|MSMP|NCKAP1L|NINJ1|NUP85|PDE4B|PDGFB|PIK3CD|PIK3CG|PIKFYVE|PIP5K1C|PLEC|PPIA|PPIB|PREX1|PTN|PTPRO|RAC1|RPS19|…	DOWN
antigen processing and presentation of peptide antigen	GO:0048002	43	43	0.917707	1.89e-05	0.0019	0.164101	1	0.868	NA	ABCB9|ACE|AZGP1|B2M|CD74|CTSD|CTSF|CTSL|CTSS|DNM2|ERAP1|ERAP2|FCER1G|FCGR2B|HLA-A|HLA-B|HLA-C|HLA-DMA|HLA-DMB|HLA-DOA|HLA-DPA1|HLA-DPB1|HLA-DQA1|HLA-DQB1|HLA-DRA|HLA-DRB1|HLA-DRB5|HLA-E|HLA-F|HLA-H|IDE|IKBKB|LGMN|LNPEP|MFSD6|MR1|PIKFYVE|SAR1B|SLC11A1|TAP1|TAP2|TAPBP|TRAF6|	DOWN
antigen processing and presentation	GO:0019882	72	72	0.819995	2.3e-05	0.002244	0.288938	1	0.898	NA	ABCB9|ACE|AP3B1|AP3D1|ARL8B|ATG5|AZGP1|B2M|CD1D|CD209|CD74|CD8A|CTSD|CTSF|CTSH|CTSL|CTSS|DNM2|ERAP1|ERAP2|EXT1|FCER1G|FCGR2B|GBA|HFE|HLA-A|HLA-B|HLA-C|HLA-DMA|HLA-DMB|HLA-DOA|HLA-DPA1|HLA-DPB1|HLA-DQA1|HLA-DQB1|HLA-DRA|HLA-DRB1|HLA-DRB5|HLA-E|HLA-F|HLA-H|ICAM1|IDE|IKBKB|LGMN|LNPEP|MFSD6|MR1|PIKFYVE|PSMB8|PSME1|RAB10|RAB27A|RAB32|RAB33A|RAB35|RAB3B|RAB3C|RAB4A|RAB5B|RAB6A|RAB8B|RELB|RFTN1|SAR1B|SL…	DOWN
protein K48-linked ubiquitination	GO:0070936	58	58	0.878542	1.6e-06	0.002332	0.0005405	0.033615	0.334	NA	AMFR|ARIH2|BFAR|BTRC|CDC34|CUL1|CUL3|DTX3L|FBXO38|HACE1|IFI27|ITCH|KBTBD6|KBTBD7|KLHL3|NEDD4L|NHLRC4|PELI1|PRKN|RBX1|RFFL|RNF115|RNF126|RNF146|RNF152|RNF187|RNF216|RNF34|RNF4|RNF5|RNF6|RNF8|SKP1|SKP2|SYVN1|TNFAIP3|TOPORS|TRIM32|TTC3|UBE2A|UBE2B|UBE2D1|UBE2D2|UBE2D3|UBE2D4|UBE2E1|UBE2E2|UBE2E3|UBE2G1|UBE2G2|UBE2H|UBE2K|UBE2Q2|UBE2R2|UBE2T|UBE3A|UBR5|ZNRF1|	UP
ATP metabolic process	GO:0046034	92	92	0.796046	2.69e-05	0.002539	0.0139953	0.71769	0.968	NA	ADCYAP1|ADPGK|AK1|AK2|AK4|AK5|AK9|ALDOA|ALDOB|ALDOC|ATP1A2|ATP1B1|ATP5F1A|ATP5F1B|ATP5F1C|ATP5F1D|ATP5F1E|ATP5MC1|ATP5MC2|ATP5MC3|ATP5ME|ATP5MF|ATP5MG|ATP5PB|ATP5PD|ATP5PF|ATP5PO|ATP6V0C|ATP6V1A|ATP6V1B2|BAD|BPGM|CLPX|CTNS|DGUOK|DHTKD1|DNAJC30|ENO1|ENO2|ENO3|ENO4|ENPP1|ENPP3|ENTPD5|FAM20C|FIGNL1|FOXK1|FOXK2|GALK1|GAPDH|GCK|GPI|GUK1|HK1|HK2|HK3|HKDC1|HSPA1A|HSPA1B|HSPA8|LDHA|MYH3|MYH7|NADK|NDUFS1|…	DOWN
response to zinc ion	GO:0010043	44	44	0.936027	3.89e-06	0.003793	9.4e-10	2.75e-06	0.789	NA	ABCC8|ALAD|ASS1|ATP13A2|ATP7A|BGLAP|CA2|CPS1|CREB1|CRIP1|D2HGDH|GGH|GLRA1|GLRA2|HAAO|HAMP|HVCN1|KCNK3|KHK|MT1A|MT1E|MT1F|MT1G|MT1H|MT1M|MT1X|MT2A|MT3|MTF1|P2RX4|PAM|PARP1|PLN|PTEN|S100A8|SLC30A3|SLC30A4|SLC30A5|SLC39A13|SOD2|TSPO|VCAM1|ZACN|ZNF658|	UP
complement activation, classical pathway	GO:0006958	20	20	1.21717	4.5e-05	0.00411	0.017115	0.794082	0.452	NA	C1QA|C1QB|C1QBP|C1QC|C1R|C1RL|C1S|C2|C3|C4A|C4B|C5|C7|CD46|CD55|CFI|CLU|CR1|SERPING1|SUSD4|	DOWN
positive regulation of cell growth	GO:0030307	145	144	0.724185	6.65e-05	0.005886	0.0157867	0.744266	0.964	NA	ADAM10|ADAM17|ADNP|ADNP2|AKAP6|AKT1|ANAPC2|AVPR1A|BCL2|BDNF|BMPR2|BRAT1|CACNG7|CD38|CDC42|CDH4|CDKL5|CDKN2AIP|CIB1|CPNE5|CPNE6|CPNE9|CRABP2|CSNK2A1|CXCL12|CXCL16|CXCR4|CYBA|CYFIP1|DBN1|DBNL|DDX39B|DDX3X|DDX49|DERL2|DISC1|DNPH1|DSCAM|EDN1|EGFR|EIF4G1|EIF4G2|ERBB2|EXOSC2|EXOSC4|EXOSC9|EXTL3|FN1|FXN|GDI1|GOLGA4|HAMP|HBEGF|HDGFL2|HPN|HYAL1|IGF1|IGFBP1|ILK|INO80|ISLR2|IST1|ITSN2|KDM2B|KLHL22|KRT17|L1C…	DOWN
regulation of synaptic plasticity	GO:0048167	179	178	0.709612	6.98e-05	0.005996	0.187686	1	0.981	NA	ABHD6|ABL1|ADCY1|ADCY8|ADGRB1|ADORA1|ADORA2A|AGER|AGT|AKAP5|ANAPC2|APOE|APP|ARC|ARF1|ATF4|BAIAP2|BRSK1|CALB1|CALB2|CAMK2A|CAMK2B|CBLN1|CD38|CDC20|CDK5|CHRNA7|CLN3|CNTN2|CNTN4|CPEB3|CPLX2|CREB1|CRH|CRHR2|CRTC1|CX3CL1|CX3CR1|CYP46A1|DBN1|DLG4|DRD2|DRD5|EGR2|EIF2AK4|EIF4EBP2|EPHA4|EPHB2|ERC1|ERC2|FAM107A|FGF14|FMR1|GFAP|GIPC1|GRIA1|GRID2|GRID2IP|GRIK2|GRIN1|GRIN2A|GRIN2B|GRIN2C|GRIN2D|GRM5|GSK3B|HRA…	DOWN
positive regulation of sodium ion transport	GO:0010765	33	33	0.933921	8.29e-05	0.006922	7.63e-05	0.0223033	0.865	NA	ACTN4|AHCYL1|AKT1|ANK3|ARF1|ATP1B1|ATP1B2|ATP1B3|CHP1|CNKSR3|CNTN1|DMD|DNM2|DRD4|FGF12|FXYD1|FXYD2|GLRX|GPD1L|KIF5B|MLLT6|NOS1|PKP2|SCN1B|SCN3B|SCN4B|SCN5A|SLC9A1|TESC|WNK1|WNK2|WNK3|WNK4|	DOWN
positive regulation of leukocyte cell-cell adhesion	GO:1903039	182	182	0.705522	9.89e-05	0.008031	0.559778	1	0.996	NA	ADA|ADAM8|AGER|AIF1|AKT1|ALOX5|ANXA1|AP3B1|AP3D1|B2M|BAD|BCL10|BCL6|BMI1|CARD11|CAV1|CBFB|CCDC88B|CCL2|CCL5|CD1D|CD209|CD24|CD274|CD276|CD4|CD44|CD46|CD47|CD5|CD55|CD6|CD74|CD81|CD83|CD86|CHST2|CORO1A|CR1|CSK|DNAJA3|DOCK8|DPP4|DUSP10|EBI3|EFNB1|EFNB3|EGR3|ETS1|FADD|FLOT2|FOXP3|FUT4|FYN|GLI2|GLI3|GPAM|HAS2|HAVCR2|HES1|HHLA2|HLA-A|HLA-DMA|HLA-DMB|HLA-DOA|HLA-DPA1|HLA-DPB1|HLA-DQA1|HLA-DQB1|HLA-DRA|…	DOWN
protein-lipid complex subunit organization	GO:0071825	34	34	0.928305	0.0001022	0.008072	0.008833	0.537864	0.889	NA	ABCA1|ABCA5|ABCA7|ABCG1|ACSL3|AGT|APOB|APOC1|APOC2|APOE|APOM|ARF1|BIN1|DGAT1|LCAT|LIPC|LIPG|LPCAT3|LPL|MFSD2A|MPO|MTTP|PCDHGA3|PLA2G5|PLA2G7|PLAGL2|PLTP|PRKACA|PRKACB|SCARB1|SH3GL2|SNX9|SOAT1|ZDHHC8|	DOWN
negative regulation of immune response	GO:0050777	132	132	0.723214	0.0001527	0.009112	0.324449	1	0.997	NA	A2M|ADAR|ADCYAP1|AHR|ALOX15|ANXA1|ARG2|ARRB2|BCL6|CACTIN|CD300A|CD46|CD55|CD59|CD84|CD96|CEACAM1|CLEC4G|CNOT7|COL3A1|CR1|CRK|DHX58|DRD2|DUSP10|ENPP3|FAM3A|FCGR2B|FCRLB|FER|FGL2|FGR|FOXF1|FOXJ1|FOXP3|FURIN|FYN|GPX1|GRN|HAVCR2|HCK|HFE|HLA-A|HLA-B|HLA-DRB1|HLA-E|HLA-F|HLX|HMOX1|IFI16|IL10|IL13RA2|IL27RA|IL4I1|IL4R|IL7R|INPP5D|IRAK3|ISG15|JAK3|KLRD1|LGALS3|LGALS9|LILRB1|LILRB4|LOXL3|LYAR|LYN|MAPK14|M…	DOWN
complement activation	GO:0006956	31	31	1.02421	0.000125	0.009134	0.03076	1	0.445	NA	C1QA|C1QB|C1QBP|C1QC|C1R|C1RL|C1S|C2|C3|C4A|C4B|C5|C7|CD46|CD55|CFB|CFD|CFH|CFHR1|CFI|CFP|CLU|COLEC11|CR1|FCN1|MASP1|MFAP4|RGCC|SERPING1|SUSD4|VSIG4|	DOWN
positive regulation of T cell activation	GO:0050870	167	167	0.708471	0.0001223	0.009163	0.507828	1	0.995	NA	ADA|ADAM8|AGER|AIF1|AKT1|ANXA1|AP3B1|AP3D1|B2M|BAD|BCL10|BCL6|BMI1|CARD11|CAV1|CBFB|CCDC88B|CCL2|CCL5|CD1D|CD209|CD24|CD274|CD276|CD4|CD46|CD47|CD5|CD55|CD6|CD74|CD81|CD83|CD86|CORO1A|CR1|CSK|DNAJA3|DOCK8|DPP4|DUSP10|EBI3|EFNB1|EFNB3|EGR3|FADD|FLOT2|FOXP3|FYN|GLI2|GLI3|GPAM|HAVCR2|HES1|HHLA2|HLA-A|HLA-DMA|HLA-DMB|HLA-DOA|HLA-DPA1|HLA-DPB1|HLA-DQA1|HLA-DQB1|HLA-DRA|HLA-DRB1|HLA-DRB5|HLA-E|HLX|HMGB…	DOWN
phosphatidic acid metabolic process	GO:0046473	32	32	0.924094	0.0001193	0.009179	0.002744	0.276601	0.574	NA	ABHD4|ABHD5|ABHD8|ACP6|AGPAT1|AGPAT2|AGPAT3|AGPAT4|AGPAT5|DGKA|DGKB|DGKD|DGKE|DGKG|DGKH|DGKQ|DGKZ|GNPAT|GPAM|GPAT2|GPAT3|GPAT4|LCLAT1|LIPH|LPCAT1|LPCAT4|LPIN1|PLA2G6|PLD1|PLD2|PNPLA3|SLC27A1|	DOWN
negative regulation of peptidase activity	GO:0010466	158	158	0.705238	0.0001583	0.009254	0.0474425	1	0.934	NA	A2M|A2ML1|ADORA2A|AGT|AKT1|ANOS1|ANXA2|APLP2|APP|AQP1|ARL6IP1|ARRB2|BCL2L12|BIN1|BIRC2|BIRC3|BIRC5|BIRC6|BST2|C3|C4A|C4B|C5|CAAP1|CARD16|CARD8|CAST|CD109|CD44|CDKN2D|COL28A1|COL4A3|COL6A3|COL7A1|CPAMD8|CR1|CRB2|CRIM1|CRYAB|CSNK2A1|CST3|CSTB|DDX3X|DHCR24|DNAJB6|ECM1|FNIP1|FURIN|GAPDH|GAS6|GPC3|GPI|GPX1|HERPUD1|HGF|HMSD|HRG|IFI16|IFI6|IGBP1|ITIH2|ITIH4|ITIH5|KLF4|LAMP3|LAMTOR5|LPA|LRP1|LXN|MAP2K5|M…	DOWN
alpha-amino acid metabolic process	GO:1901605	175	174	0.700368	0.0001521	0.009259	0.0350971	1	0.981	NA	AADAT|AASDHPPT|AASS|ACAD8|ACADSB|ACAT1|ADHFE1|ADI1|ADSS1|AFMID|AGMAT|AHCY|ALDH18A1|ALDH4A1|ALDH5A1|ALDH6A1|ALDH8A1|AMDHD1|AMT|APIP|ARG2|ARHGAP11B|ART4|ASL|ASNS|ASNSD1|ASPA|ASPG|ASRGL1|ASS1|ATF4|ATP7A|AUH|AZIN1|AZIN2|BAAT|BCAT1|BCAT2|BCKDK|BHMT|BHMT2|BLMH|CAD|CBS|CDO1|CPS1|CRYM|CSAD|CTH|CTPS1|CTPS2|DCT|DDAH1|DDAH2|DDO|DGLUCY|DHFR|DHFR2|DLST|ENOPH1|FAH|FPGS|FTCD|GAD1|GAD2|GART|GCAT|GCDH|GCLC|GCLM|G…	DOWN
cell recognition	GO:0008037	105	105	0.745915	0.0001514	0.009416	0.0282649	1	0.861	NA	ADAM32|ADGRB1|ALDOA|AMIGO1|APP|ARHGAP35|ATP8B3|B4GALT1|BSG|CADM1|CASP3|CCT2|CCT3|CCT4|CCT5|CCT7|CCT8|CD209|CD226|CD36|CD5|CD6|CD81|CD9|CDK5R1|CLEC7A|CLGN|CNR1|CNTN2|CNTN4|CNTN6|CNTNAP2|CNTNAP3|COLEC12|CORO1A|CRTAC1|CRTAM|CXCR4|DLG1|DOCK2|DOCK8|DSCAM|DSCAML1|EFNB3|EMB|EPHA3|EPHA4|EPHB1|EPHB2|EPHB3|EXT1|FCN1|FEZF2|FOLR2|FOXG1|GAP43|GLIPR1L2|HSPA1L|IZUMO1|JMJD6|LY6K|MEGF10|MEGF8|MFGE8|MSN|NCAM2|NCK2…	DOWN
negative regulation of sequestering of calcium ion	GO:0051283	34	34	0.921065	0.0001333	0.009504	1.11e-05	0.00463	0.864	NA	ANXA6|CCR5|CHERP|DDIT3|DRD2|ERO1A|F2R|FGF2|FKBP1B|HTR2A|HTR2C|IBTK|ITPR1|ITPR2|ITPR3|LETM1|MCOLN1|MCOLN3|NOL3|PKD2|PLCG2|PTPRC|RASA3|RYR1|RYR2|RYR3|SLC8B1|TMEM38A|TMEM38B|TPCN1|TPCN2|TRDN|TRPM2|TRPV1|	DOWN
glucose metabolic process	GO:0006006	83	83	0.783127	0.0001505	0.009564	0.0888151	1	0.98	NA	ADIPOQ|ADPGK|AKR1A1|AKT1|AKT2|APOD|ATF3|ATF4|BAD|BRAT1|CPT1A|CRTC2|CRY1|DCXR|DLAT|ENO1|FABP5|FBP1|FOXK1|FOXK2|G6PC3|G6PD|GAA|GALM|GAPDH|GCK|GDPGP1|GPD1|GPI|H6PD|HECTD4|HK1|HK2|HK3|IGF2|INPPL1|IRS2|KBTBD2|KCNJ11|KCNQ1|LRP5|MAPK14|NISCH|OAS1|OMA1|ONECUT1|PC|PCK1|PCK2|PDHA1|PDHB|PDK1|PDK2|PDK3|PDK4|PER2|PFKFB2|PFKL|PFKM|PFKP|PGAM2|PGK1|PGM1|PGM2|PGM2L1|PGM5|PIK3CA|PPARD|PPARGC1A|PRKAA1|RBP4|SDS|SERP…	DOWN
sodium ion transport	GO:0006814	135	135	0.72366	0.0001479	0.009606	0.0472929	1	0.95	NA	ANO6|ASIC1|ASIC2|ASIC3|ASIC4|ATP1A1|ATP1A2|ATP1A3|ATP1A4|ATP1B1|ATP1B2|ATP1B3|ATP1B4|ATP4A|CACNA1G|CACNA1H|CACNA1I|CATSPER3|CNNM4|COMMD3|COMMD9|FGF13|FXYD1|FXYD2|FXYD3|HCN1|HCN2|HCN3|HCN4|KCNE3|KCNK1|KCNQ1|KLHL3|MAGED2|MFSD4B|NALCN|NDUFA9|NEDD4L|PKD2|PKD2L1|SCN11A|SCN1A|SCN1B|SCN2A|SCN2B|SCN3A|SCN3B|SCN4B|SCN5A|SCN7A|SCN8A|SCN9A|SCNN1A|SCNN1D|SCNN1G|SGK1|SHROOM2|SLC10A4|SLC10A5|SLC10A7|SLC12A1|SL…	DOWN
benzene-containing compound metabolic process	GO:0042537	20	20	1.15405	0.000145	0.009633	0.013295	0.693952	0.813	NA	AADAT|ACAA1|AFMID|ALDH8A1|CYP2E1|EPHX2|FAH|GOT2|GSTM2|GSTM3|GSTM4|HAAO|IDO1|KMO|KYAT1|KYAT3|KYNU|PON3|STAR|TDO2|	DOWN
purine ribonucleoside triphosphate metabolic process	GO:0009205	116	116	0.73689	0.0001386	0.009645	0.0496437	1	0.966	NA	ADCYAP1|ADPGK|AK1|AK2|AK3|AK4|AK5|AK9|ALDOA|ALDOB|ALDOC|ATP1A2|ATP1B1|ATP5F1A|ATP5F1B|ATP5F1C|ATP5F1D|ATP5F1E|ATP5MC1|ATP5MC2|ATP5MC3|ATP5ME|ATP5MF|ATP5MG|ATP5PB|ATP5PD|ATP5PF|ATP5PO|ATP6V0C|ATP6V1A|ATP6V1B2|BAD|BPGM|CLPX|CTNS|DGUOK|DHTKD1|DNAJC30|EFL1|ENO1|ENO2|ENO3|ENO4|ENPP1|ENPP3|ENTPD5|ENTPD7|FAM20C|FIGNL1|FOXK1|FOXK2|GALK1|GAPDH|GCK|GIMAP7|GNAI3|GPI|GTPBP1|GUK1|HK1|HK2|HK3|HKDC1|HSPA1A|HSPA…	DOWN
glycerolipid catabolic process	GO:0046503	41	41	0.871145	0.0001428	0.009708	0.0974632	1	0.811	NA	ABHD12|ABHD12B|ABHD16A|ABHD16B|ABHD2|ABHD6|APOB|CPS1|DAGLA|DDHD2|ENPP2|ENPP6|FAAH|GDE1|GDPD1|GDPD3|GPCPD1|INPP5F|LIPC|LIPE|LIPG|LIPH|LPL|LYPLA2|MGLL|PLA2G15|PLA2G4A|PLA2G4C|PLA2G4D|PLA2G5|PLA2G6|PLA2G7|PNPLA2|PNPLA3|PNPLA4|PNPLA5|PNPLA6|PNPLA7|PNPLA8|PRDX6|SMPD4|	DOWN
peptidyl-lysine acetylation	GO:0018394	106	106	0.754755	1.38e-05	0.0100942	0.0006616	0.0371892	0.817	NA	ACTL6A|ACTL6B|APBB1|ATAT1|ATF2|BAG6|BEND3|BLOC1S1|BMI1|BRCA2|BRD1|BRD8|BRPF1|BRPF3|CHD5|CLOCK|CPA4|CREBBP|CRTC2|DMAP1|DR1|EP300|EP400|EPC1|EPC2|ESCO1|GTF2B|GTF3C4|HAT1|HCFC1|ING3|ING4|ING5|IRF4|JADE1|JADE2|JADE3|KANSL1|KANSL2|KANSL3|KAT14|KAT2A|KAT2B|KAT5|KAT6A|KAT6B|KAT7|KAT8|KMT2A|LDB1|LEF1|MAP3K7|MBD3|MBIP|MCM3AP|MCRS1|MEAF6|MECP2|MED24|MORF4L1|MORF4L2|MRGBP|MSL1|MSL2|MSL3|NAA40|NAA50|NAA60|NC…	UP
monocarboxylic acid catabolic process	GO:0072329	95	95	0.75401	0.0001892	0.0108457	0.268815	1	0.961	NA	ABCD1|ABCD2|ABCD3|ABCD4|ABHD1|ABHD2|ABHD3|ACAA1|ACAA2|ACAD10|ACAD11|ACADL|ACADM|ACADS|ACADVL|ACAT1|ACAT2|ACOT8|ACOX1|ACOX2|ACOX3|ADIPOQ|ADTRP|AIG1|AKR1A1|AMACR|AUH|BDH2|CEL|CPT1A|CPT1B|CPT1C|CPT2|CRABP1|CRAT|CROT|CYP26A1|CYP26B1|CYP26C1|CYP4A11|CYP4F11|CYP4F12|CYP4F3|DECR1|DECR2|ECH1|ECHDC1|ECHDC2|ECHS1|ECI1|ECI2|EHHADH|ETFA|ETFB|ETFDH|FAAH|FAH|GCDH|GLYATL2|HACL1|HADH|HADHA|HADHB|HOGA1|HSD17B10|H…	DOWN
negative regulation of leukocyte mediated immunity	GO:0002704	46	46	0.849958	0.0001994	0.0109997	0.261734	1	0.916	NA	AHR|ARRB2|BCL6|BST2|CD300A|CD46|CD55|CD84|CD96|CEACAM1|CLEC4G|CR1|CRK|CX3CR1|FCGR2B|FOXF1|FOXJ1|FOXP3|HAVCR2|HFE|HLA-A|HLA-B|HLA-E|HLA-F|HMOX1|IL13RA2|IL4I1|IL7R|JAK3|KLRD1|LGALS9|LILRB1|LILRB4|MICA|NCKAP1L|NDFIP1|NOD2|PARP3|PPP3CB|PTPN6|PTPRC|SERPINB9|SMAD7|SPI1|SUSD4|THOC1|	DOWN
negative regulation of protein binding	GO:0032091	84	84	0.762981	0.0002055	0.0111246	0.25343	1	0.914	NA	ACE|ACTB|ADAM15|ADIPOQ|ADNP|ADRB2|ADRB3|AKT1|ARRB2|ATP2A2|ATP2A3|AURKA|B2M|BAG2|BAX|CAMK1|CARD16|CAV1|CDKN1A|CFHR1|CFHR2|CRMP1|CSNK1E|CTNNBIP1|CTSZ|DAB2|DACT1|DDX11|DISC1|DKK1|DNAJB2|DTNBP1|DVL1|EFHB|EPB41L5|GNL3L|GOLGA2|GSK3B|GTF2F1|HFE|ID1|IFIT1|IFIT2|IL10|ITGA4|ITGB1BP1|KDM1A|LRPAP1|LRRK2|MAP2|MAPK3|MAPK8|MITD1|NES|NFATC4|NOG|PARK7|PCSK9|PDGFB|PEX14|PIN1|PPARA|PPP1CA|PRKCD|PTPRF|RACK1|RALB|RGM…	DOWN
regulation of smooth muscle cell migration	GO:0014910	64	64	0.799942	0.0002099	0.0111569	0.030294	1	0.916	NA	ACE|ADAMTS1|ADIPOQ|AGT|AIF1|APEX1|ATP7A|BCL2|BMPR1A|CCL5|CORO1B|CRK|DOCK4|DOCK5|DOCK7|FGF9|FOXO4|GNA12|GNA13|GSTP1|HAS2|HDAC4|IGF1|IGFBP3|IGFBP5|ILK|IQGAP1|ITGA2|LRP1|MDK|MDM2|MEF2C|MYOCD|NDRG4|NFE2L2|NOX4|NR4A3|NRP1|P2RY6|PAK1|PDGFA|PDGFB|PDGFD|PDGFRB|PLAU|PLXNA1|POSTN|PPARD|PPARGC1A|PRKG1|RHOA|S100A11|S1PR2|SEMA6D|SERPINE1|SLIT2|SORL1|SRC|SSH1|TERT|TLR4|TPM1|TRIB1|VTN|	DOWN
secondary alcohol metabolic process	GO:1902652	103	103	0.741607	0.0001994	0.0112083	0.0676027	1	0.969	NA	ABCA1|ABCA5|ABCG1|ACAA2|ACLY|ACO2|APOB|APOBR|APOE|APOL1|APOL2|APP|ARV1|CAT|CEBPA|CEL|CES1|CFTR|CH25H|CLN6|CLN8|CUBN|CYB5R3|CYP11A1|CYP27A1|CYP2D6|CYP2R1|CYP39A1|CYP46A1|CYP51A1|CYP7B1|DHCR24|DHCR7|DISP3|EBP|ERLIN1|ERLIN2|FDFT1|FDPS|FDX1|FDXR|G6PD|GBA|GBA2|HDLBP|HMGCR|HMGCS1|HSD17B7|IDH1|IDH2|IDH3A|IDH3B|IDH3G|IDI1|INSIG1|INSIG2|LBR|LCAT|LDLR|LDLRAP1|LEPR|LIMA1|LIPC|LIPE|LRP5|LSS|MBTPS1|MBTPS2|MSM…	DOWN
export across plasma membrane	GO:0140115	49	49	0.847791	0.0002184	0.0113984	0.0157235	0.753441	0.891	NA	ABCA1|ABCB1|ABCC1|ABCC2|ABCC4|ABCC5|ABCG2|ATP1A1|ATP1A2|ATP1A3|ATP1A4|ATP1B1|ATP1B2|ATP1B3|ATP2B1|ATP2B3|ATP4A|ATP7B|FXYD2|GJA1|KCNA2|KCNA5|KCND3|KCNE1|KCNE3|KCNE4|KCNE5|KCNH2|KCNIP2|KCNQ1|KCNT2|OSCP1|PDZK1|RALBP1|SLC15A2|SLC22A18|SLC22A5|SLC24A4|SLC27A1|SLC29A4|SLC35G1|SLC40A1|SLC47A1|SLC47A2|SLC4A4|SLC8A1|SLC8A2|SLC8A3|SLC9A1|	DOWN
excretion	GO:0007588	27	27	1.031	0.00023	0.0115912	0.00545	0.41922	0.686	NA	ABCG2|ABCG5|ABCG8|ADORA2B|ADRA1A|AMN|AQP6|AQP9|ATP6V0A4|CLCN5|CLCNKB|CLDN16|CLN3|GRHPR|HMOX1|KCNMA1|MDK|MLLT6|NEDD4L|NFAT5|NPHP1|NPHS1|POU3F3|SCNN1G|SLC22A18|SLC22A6|TACR2|	DOWN
dicarboxylic acid metabolic process	GO:0043648	86	85	0.761153	0.0002283	0.0117095	0.295499	1	0.984	NA	AADAT|ACLY|ACOT4|ACOT8|ACSF3|ADHFE1|ADSS1|ALDH18A1|ALDH1L1|ALDH1L2|ALDH4A1|ALDH5A1|AMDHD1|ASPA|ASS1|ATIC|D2HGDH|DDO|DGLUCY|DHFR|DHFR2|DLD|DLST|FH|FPGS|FTCD|GAD1|GAD2|GCLC|GCLM|GGT1|GLS|GLS2|GLUD1|GLUD2|GLUL|GOT1|GOT2|GPT2|GRHPR|HAAO|HOGA1|IDH1|IDH2|IDH3B|KMO|KYAT3|KYNU|L2HGDH|MDH1|MDH1B|MDH2|ME1|ME2|ME3|MRPS36|MTHFD1|MTHFD1L|MTHFD2|MTHFD2L|MTHFS|MTRR|NAGS|NIT2|OAT|OGDH|OGDHL|PCK1|PCK2|PHYH|PM20D2…	DOWN
long-term synaptic potentiation	GO:0060291	44	44	0.858572	0.0002372	0.0117511	0.002641	0.285965	0.871	NA	ARC|CRH|CRHR2|GFAP|GRIN2A|GRIN2B|GRIN2C|GRIN2D|ITPR3|LRRTM2|MAPK1|MECP2|MPP2|NFATC4|NLGN1|NPTN|NR2E1|NTRK2|PLK2|PRKCG|PRKCZ|PRRT1|PTEN|PTK2B|PTN|RASGRF2|RELN|RGS14|S100B|SERPINE2|SHANK2|SLC1A1|SLC24A1|SLC24A2|SLC8A2|SLC8A3|SNAP25|SNCA|STX3|STX4|SYT12|TNR|TSHZ3|VAMP2|	DOWN
cellular modified amino acid metabolic process	GO:0006575	154	153	0.699659	0.0002448	0.0119259	0.384676	1	0.962	NA	AASDHPPT|ABHD12|ABHD12B|ABHD16A|ABHD16B|ACADL|ACADM|AHCY|ALDH1L1|ALDH1L2|ALDH4A1|ALDH7A1|ALDH9A1|ARL6IP5|ASS1|ATIC|BBOX1|BHMT|BHMT2|CHAC1|CHAC2|CHDH|CKB|CKMT1A|CKMT1B|CKMT2|CLIC1|CLIC2|CLIC3|CLIC5|CPQ|CPT1A|CPT1B|CPT1C|CPT2|CRAT|CROT|CRYM|CTNS|CTSB|CTSK|DHFR|DHFR2|DIO2|DIO3|DMGDH|DUOX1|DUOX2|EEF1G|ETHE1|FPGS|FTCD|G6PD|GAMT|GART|GATM|GCH1|GCLC|GCLM|GCNT4|GDAP1|GDAP1L1|GGACT|GGH|GGT1|GGT5|GGT6|GGT7…	DOWN
response to organophosphorus	GO:0046683	115	115	0.72798	0.000252	0.0120774	0.0288939	1	0.997	NA	ABCC9|ADIPOQ|AHR|AKAP6|AKAP9|AKR1C1|ALDH3A1|APEX1|APP|AQP1|AQP9|ASS1|BIRC2|BSG|CARM1|CASP1|CDO1|CFTR|CIB2|CITED1|CNGA3|COL1A1|CPS1|CRHBP|CRLS1|DGKQ|DMTN|DUOX1|DUOX2|DUSP1|EEF2K|EZR|FDX1|FOS|FOSB|FOSL1|GPD1|HCN1|HCN2|HCN3|HCN4|HSP90B1|HSPA5|HSPD1|IGFBP5|INPP5K|ITPR2|JUN|KCNE1|KCNJ11|KCNQ1|KDM1A|LDHA|NDUFS4|NME1|NOX4|P2RX1|P2RX4|P2RX5|P2RX6|P2RX7|P2RY1|P2RY11|P2RY12|P2RY2|P2RY6|PANX1|PCK1|PDE2A|PDE…	DOWN
regulation of sequestering of calcium ion	GO:0051282	92	92	0.755899	0.0003078	0.0145098	0.0297793	1	0.919	NA	ABL1|AKAP6|ANK2|ANXA6|APLNR|ATG5|ATP1A2|BAX|CACNA1C|CALM1|CALM2|CALM3|CAMK2D|CAPN3|CASQ1|CASQ2|CCR5|CEMIP|CHD7|CHERP|CLIC2|CORO1A|CX3CL1|CYBA|DDIT3|DIAPH1|DMD|DRD1|DRD2|ERO1A|F2R|FGF2|FKBP1A|FKBP1B|GPER1|GSTM2|GSTO1|HAP1|HRC|HTR2A|HTR2C|HTT|IBTK|ITPR1|ITPR2|ITPR3|JPH1|JPH2|JPH3|JPH4|JSRP1|LETM1|LIME1|LYN|MCOLN1|MCOLN3|NOL3|NOS1|NTSR1|P2RY6|PDE4D|PDPK1|PKD2|PLCG1|PLCG2|PLN|PRKACA|PRKCE|PRKD1|PTK2B…	DOWN
epidermis development	GO:0008544	40	40	0.851244	0.0003163	0.0146772	8.43e-11	2.47e-07	0.633	NA	AGPAT2|ALDH3A2|AP3B1|ATP2A2|ATP2C1|COL17A1|COL7A1|CRABP2|DCT|DLL1|DSP|EDA2R|EMP1|EVPL|FABP5|FGF7|FLOT2|GJB5|GRHL1|HLA-DRB1|IFT172|KDF1|KLK7|KRT15|KRT31|KRT5|KRT83|LAMA3|LAMB3|LAMC2|PLOD1|POU3F2|PPARA|PTHLH|STS|SVEP1|TFDP1|UGCG|WAS|YBX1|	DOWN
protein acylation	GO:0043543	159	159	0.703611	2.66e-05	0.0155766	0.0004626	0.031443	0.931	NA	ACTL6A|ACTL6B|APBB1|ATAT1|ATF2|BAG6|BEND3|BLOC1S1|BMI1|BRCA2|BRD1|BRD8|BRPF1|BRPF3|CHD5|CLIP3|CLOCK|CPA4|CREBBP|CRTC2|DLD|DLST|DMAP1|DR1|DSCC1|EP300|EP400|EPC1|EPC2|ESCO1|ESCO2|FOXO1|GLUL|GOLGA7|GOLGA7B|GTF2B|GTF3C4|HAT1|HCFC1|HHAT|ING3|ING4|ING5|IRF4|JADE1|JADE2|JADE3|KANSL1|KANSL2|KANSL3|KAT14|KAT2A|KAT2B|KAT5|KAT6A|KAT6B|KAT7|KAT8|KMT2A|LDB1|LEF1|MAP3K7|MAP6D1|MAPT|MBD3|MBIP|MCM3AP|MCRS1|MEAF6…	UP
zinc ion homeostasis	GO:0055069	27	27	1.06433	7.5e-05	0.0168635	0.001865	0.0648976	0.525	NA	AP3B1|ATP13A2|MT1A|MT1E|MT1F|MT1G|MT1H|MT1M|MT1X|MT2A|MT3|PRKN|SLC1A1|SLC30A1|SLC30A10|SLC30A4|SLC30A5|SLC30A9|SLC39A10|SLC39A12|SLC39A13|SLC39A14|SLC39A4|SLC39A6|SLC39A7|SLC39A8|TMC8|	UP
histone acetylation	GO:0016573	99	99	0.740942	6.99e-05	0.0170259	0.001071	0.0489062	0.788	NA	ACTL6A|ACTL6B|APBB1|ATF2|BEND3|BMI1|BRCA2|BRD1|BRD8|BRPF1|BRPF3|CHD5|CLOCK|CPA4|CREBBP|CRTC2|DMAP1|DR1|EP300|EP400|EPC1|EPC2|GTF2B|GTF3C4|HAT1|HCFC1|ING3|ING4|ING5|IRF4|JADE1|JADE2|JADE3|KANSL1|KANSL2|KANSL3|KAT14|KAT2A|KAT2B|KAT5|KAT6A|KAT6B|KAT7|KAT8|KMT2A|LDB1|LEF1|MAP3K7|MBD3|MBIP|MCM3AP|MCRS1|MEAF6|MECP2|MED24|MORF4L1|MORF4L2|MRGBP|MSL1|MSL2|MSL3|NAA40|NAA50|NAA60|NCOA1|NCOA3|OGT|PBXIP1|PCGF…	UP
negative regulation of BMP signaling pathway	GO:0030514	44	44	0.868054	8.36e-05	0.017452	1.61e-06	0.0004699	0.718	NA	ABL1|BAMBI|BMPER|CHRD|CHRDL1|CRIM1|CTDSPL2|DAND5|DLX1|FBN1|FSTL3|GREM1|GREM2|HIPK2|HTRA1|HTRA3|LEMD2|LEMD3|LRP2|NBL1|NOG|NOTCH1|PPARG|RBPMS2|SFRP1|SFRP2|SKI|SKIL|SKOR1|SMAD6|SMAD7|SMURF1|SMURF2|SORL1|SOSTDC1|SPART|TOB1|TRIM33|TWSG1|UBE2D1|UBE2D3|VWC2|VWC2L|WNT5A|	UP
cell-substrate adhesion	GO:0031589	147	147	0.700778	0.0003904	0.0175581	0.0774738	1	0.934	NA	ABL1|ADAM15|ADAM9|ADAMTS12|ADAMTS13|ADAMTS9|AKIP1|ANGPT1|ANTXR1|ATP1B2|ATRN|ATRNL1|AXL|BCAM|BCL2L11|BVES|CD34|CD44|CD63|CD96|CDK5|COL13A1|COL17A1|COL3A1|COL5A3|CORO1A|CTNNB1|DAG1|DDR1|ECM2|EDA|EFNA1|EMILIN1|EMP2|EPB41L5|EPDR1|EPHB1|EPHB3|FBLN5|FER|FERMT1|FERMT2|FERMT3|FN1|FREM1|FZD4|FZD7|GAS6|HPSE|ID1|ILK|ITGA1|ITGA10|ITGA11|ITGA2|ITGA2B|ITGA3|ITGA4|ITGA5|ITGA6|ITGA7|ITGA8|ITGAL|ITGAV|ITGB1|ITGB1…	DOWN
regulation of phospholipid metabolic process	GO:1903725	32	32	0.890821	0.0003863	0.0176417	0.170067	1	0.879	NA	ABCA2|ABCA3|ACSL3|ADGRF5|APOC1|APOC2|ARF1|CAPN2|CHP1|CHRM5|DNAJC19|FABP3|GNB3|HTR2A|HTR2C|IDH1|LDLR|LPCAT1|MFSD2A|MTMR1|MTMR2|MTMR3|MTMR4|MTMR9|PDGFA|PDGFB|PHB2|PRKCD|RAB38|SCARB1|SLC27A1|STOML2|	DOWN
vesicle-mediated transport in synapse	GO:0099003	80	80	0.764046	0.0004172	0.0179354	0.270039	1	0.962	NA	ACTB|ACTG1|AMPH|AP2B1|AP2M1|AP3B1|AP3D1|ARF6|BRSK1|BTBD8|CADPS|CADPS2|CALY|CANX|CDK5|CEL|CLSTN1|CPLX1|CPLX2|CPLX3|DENND1A|DNAJC5|DNM1|DNM1L|DNM2|DNM3|DOC2A|DOC2B|EPS15|FCHO2|GRIP1|GRIP2|ITSN1|ITSN2|KIAA1109|MAPK10|NLGN1|NLGN2|NLGN3|NLGN4X|NSG1|OPHN1|OTOF|PACSIN1|PCLO|PIP5K1C|RAB11A|RAB27B|RAB3A|RAB8A|RIMS1|RIMS2|RIMS3|SCRIB|SH3GL2|SNAP25|SNAPIN|SNCA|SNCB|SNCG|STON1|STON2|STX1A|STX1B|STXBP1|STXBP5…	DOWN
protein acetylation	GO:0006473	121	121	0.719776	6.81e-05	0.0181019	0.001158	0.0520777	0.845	NA	ACTL6A|ACTL6B|APBB1|ATAT1|ATF2|BAG6|BEND3|BLOC1S1|BMI1|BRCA2|BRD1|BRD8|BRPF1|BRPF3|CHD5|CLOCK|CPA4|CREBBP|CRTC2|DMAP1|DR1|DSCC1|EP300|EP400|EPC1|EPC2|ESCO1|ESCO2|FOXO1|GTF2B|GTF3C4|HAT1|HCFC1|ING3|ING4|ING5|IRF4|JADE1|JADE2|JADE3|KANSL1|KANSL2|KANSL3|KAT14|KAT2A|KAT2B|KAT5|KAT6A|KAT6B|KAT7|KAT8|KMT2A|LDB1|LEF1|MAP3K7|MAPT|MBD3|MBIP|MCM3AP|MCRS1|MEAF6|MECP2|MED24|MORF4L1|MORF4L2|MRGBP|MSL1|MSL2|MS…	UP
regulation of humoral immune response	GO:0002920	24	24	1.04698	0.000415	0.0181052	0.000885	0.152168	0.86	NA	A2M|C1QBP|C3|CD46|CD55|CD59|CFH|CR1|FCGR2B|FOXJ1|IL1B|KLK7|NOD2|PHB|PHB2|PPP2R3C|PTPN6|PTPRC|SERPING1|SPNS2|SUSD4|TREM2|VSIG4|ZP3|	DOWN
leukocyte migration	GO:0050900	138	138	0.709008	0.0004127	0.0182765	0.355328	1	0.994	NA	ADAM8|ADD2|ADGRE2|AIMP1|ALOX5|ANO6|ANXA1|ARTN|ASB2|AZU1|B4GALT1|BSG|C5AR1|CCL2|CCL24|CCL5|CCR1|CCR5|CD34|CD99|CDC42|CH25H|CHGA|CKLF|CNR2|CORO1A|CRK|CRKL|CRTAM|CSF3R|CX3CL1|CX3CR1|CXADR|CXCL16|CXCL2|CXCL5|CXCR2|CXCR4|CXCR5|CYP7B1|DBH|DOCK8|EDN1|EDN3|EDNRB|EPS8|EXT1|F11R|F2RL1|FCER1G|FER|FLT1|FOLR2|FOXJ1|FYN|GAS6|GBA|GBF1|GPR183|HCK|HMGB1|HRH1|HSD3B7|ICAM1|IL10|IL16|IL6R|IRAK4|ITGA1|ITGA4|ITGAL|ITG…	DOWN
regulation of adaptive immune response	GO:0002819	137	137	0.708125	0.000438	0.0182901	0.240355	1	1	NA	ADA|ADCY7|AGER|AHR|ALOX15|ANXA1|AZGP1|B2M|BCL6|BTK|C17orf99|C3|CARD9|CD1D|CD226|CD274|CD4|CD40|CD46|CD55|CD81|CEACAM1|CLEC4G|CLEC7A|CR1|DENND1B|DUSP10|EIF2AK4|EXOSC3|EXOSC6|FADD|FBXO38|FCGR2B|FOXJ1|FOXP3|FZD5|HAVCR2|HFE|HLA-A|HLA-B|HLA-DRA|HLA-DRB1|HLA-E|HLA-F|HLA-H|HLX|HMCES|HMGB1|HSPD1|IL10|IL12A|IL12RB1|IL18|IL18R1|IL1B|IL1R1|IL27RA|IL4I1|IL4R|IL6ST|IL7R|IRF1|IRF7|JAK3|KLRD1|KMT5B|KMT5C|LILRB1…	DOWN
protein-containing complex remodeling	GO:0034367	20	20	1.08994	0.000435	0.0184276	0.03413	1	0.852	NA	ABCA5|ABCG1|AGT|APOB|APOC1|APOC2|APOE|APOM|GTF2E1|LCAT|LIPC|LIPG|LPL|MPO|MTTP|PLA2G5|PLA2G7|PLTP|SCARB1|TAF8|	DOWN
maintenance of cell number	GO:0098727	95	95	0.743579	5.88e-05	0.0190831	2.53e-05	0.00493	0.962	NA	ASPM|BCL9|BMPR1A|CDC73|CDH2|CTNNB1|CTR9|CUL4A|DDX6|DIS3L2|DLL1|EIF4E|EIF4ENIF1|ESRRB|EZH2|FANCC|FGF10|FOXO3|FZD7|GATA2|GNL3|HES1|HES5|HOOK3|IGF1|JAG1|KIT|KLF10|KLF4|LDB1|LDB2|LEO1|LIG4|LIN28A|LRP5|LSM1|MCPH1|MED12|MED14|MED21|MED27|MED28|MED30|MED6|MED7|METTL14|METTL3|MMP24|MTF2|NANOG|NIPBL|NOG|NOTCH1|NOTCH2|NR2E1|PADI4|PAF1|PCM1|PELO|PHF19|PIWIL2|POU5F1|PROX1|PRRX1|RAF1|RBPJ|REST|RIF1|RTF1|SELEN…	UP
sister chromatid cohesion	GO:0007062	38	38	0.889063	6.65e-05	0.0194405	2.02e-08	2.95e-05	0.501	NA	BOD1|BUB1|BUB1B|CDC20|CDCA5|CHTF8|DDX11|ESCO1|ESCO2|FBXW7|HDAC8|HORMAD1|HORMAD2|KIF22|MCMBP|MRE11|NAA50|NIPBL|PDS5A|PDS5B|PHB2|PLK1|POGZ|RAD21|RAD51C|REC8|SGO1|SGO2|SMC1A|SMC3|SMC5|STAG1|STAG2|STAG3|STAG3L1|STAG3L2|STAG3L3|STAG3L4|	UP
purine nucleoside triphosphate metabolic process	GO:0009144	121	121	0.717801	0.0004851	0.0199729	0.0848774	1	0.97	NA	ADA|ADCYAP1|ADK|ADPGK|AK1|AK2|AK3|AK4|AK5|AK9|ALDOA|ALDOB|ALDOC|ATP1A2|ATP1B1|ATP5F1A|ATP5F1B|ATP5F1C|ATP5F1D|ATP5F1E|ATP5MC1|ATP5MC2|ATP5MC3|ATP5ME|ATP5MF|ATP5MG|ATP5PB|ATP5PD|ATP5PF|ATP5PO|ATP6V0C|ATP6V1A|ATP6V1B2|BAD|BPGM|CLPX|CTNS|DGUOK|DHTKD1|DNAJC30|EFL1|ENO1|ENO2|ENO3|ENO4|ENPP1|ENPP3|ENTPD5|ENTPD7|FAM20C|FIGNL1|FOXK1|FOXK2|GALK1|GAPDH|GCK|GIMAP7|GNAI3|GPI|GTPBP1|GUK1|HK1|HK2|HK3|HKDC1|HSP…	DOWN
negative regulation of innate immune response	GO:0045824	58	58	0.793097	0.0005131	0.0202669	0.407874	1	0.901	NA	A2M|ADAR|ARRB2|CACTIN|CD96|CEACAM1|CNOT7|CR1|CRK|DHX58|DRD2|DUSP10|FAM3A|GRN|HAVCR2|HLA-A|HLA-B|HLA-E|HLA-F|IFI16|IRAK3|ISG15|KLRD1|LGALS9|LILRB1|LYAR|METTL3|MICA|MUL1|NLRC3|NLRC5|NLRX1|NMI|NR1H2|NR1H3|OAS1|OAS3|PARP14|PPARG|PTPN2|RPS19|SAMHD1|SERPINB9|SERPING1|SLAMF8|STAT2|SUSD4|TNFAIP3|TRAFD1|TREX1|TRIM21|TTLL12|TYRO3|USP15|USP18|VSIG4|YTHDF2|YTHDF3|	DOWN
neuron recognition	GO:0008038	47	47	0.826902	0.000509	0.0203802	0.006377	0.443784	0.746	NA	AMIGO1|APP|ARHGAP35|BSG|CASP3|CDK5R1|CNR1|CNTN2|CNTN4|CNTN6|CNTNAP2|CRTAC1|CXCR4|DSCAM|DSCAML1|EFNB3|EMB|EPHA3|EPHA4|EPHB2|EPHB3|EXT1|FEZF2|FOXG1|GAP43|MEGF8|NCAM2|NDN|NEXN|NPTN|NRCAM|NRP1|NTM|OPCML|PALLD|PCDH12|ROBO1|ROBO2|ROBO3|ROBO4|RTN4|SEMA3A|SEMA5A|TNFRSF21|TNN|VSTM2L|YWHAZ|	DOWN
regulation of actin filament bundle assembly	GO:0032231	93	93	0.737191	0.0005057	0.0205308	0.001862	0.217648	0.967	NA	ABL1|ACTG1|ALMS1|ARAP1|ARHGAP28|ARHGAP6|ARHGEF10|ARHGEF10L|ARHGEF15|ARHGEF18|ARHGEF5|ASAP3|BAG4|CARMIL1|CCDC88A|CD47|CDC42|CGNL1|CLASP1|CLASP2|CORO2B|CX3CL1|DLC1|EVL|F11R|FERMT2|FHOD1|FLNA|GPR65|ID1|INPP5K|ITGB1BP1|LIMCH1|LIMK1|LPAR1|MET|MKKS|MTOR|MTSS1|NF2|NOX4|NRP1|PAK1|PAK2|PFN1|PFN2|PHLDB2|PIK3R1|PLEK|PPFIA1|PPM1E|PPM1F|PPP1R9A|PRKN|PTGER4|PXN|RAC1|RAPGEF3|RDX|RGCC|RHOA|RHOC|RHPN2|ROCK1|ROCK2…	DOWN
antigen processing and presentation of exogenous peptide antigen	GO:0002478	29	29	0.966859	0.000545	0.0206888	0.11911	1	0.82	NA	B2M|CD74|CTSD|CTSF|CTSL|CTSS|DNM2|FCER1G|FCGR2B|HLA-A|HLA-DMA|HLA-DMB|HLA-DOA|HLA-DPA1|HLA-DPB1|HLA-DQA1|HLA-DQB1|HLA-DRA|HLA-DRB1|HLA-DRB5|HLA-E|HLA-F|IKBKB|LGMN|LNPEP|MFSD6|PIKFYVE|TAP1|TRAF6|	DOWN
ribonucleoside triphosphate metabolic process	GO:0009199	123	123	0.71614	0.0005383	0.0207046	0.0962653	1	0.97	NA	ADCYAP1|ADPGK|AK1|AK2|AK3|AK4|AK5|AK9|ALDOA|ALDOB|ALDOC|ATP1A2|ATP1B1|ATP5F1A|ATP5F1B|ATP5F1C|ATP5F1D|ATP5F1E|ATP5MC1|ATP5MC2|ATP5MC3|ATP5ME|ATP5MF|ATP5MG|ATP5PB|ATP5PD|ATP5PF|ATP5PO|ATP6V0C|ATP6V1A|ATP6V1B2|BAD|BPGM|CAD|CLPX|CTNS|CTPS1|CTPS2|DGUOK|DHTKD1|DNAJC30|EFL1|ENO1|ENO2|ENO3|ENO4|ENPP1|ENPP3|ENTPD4|ENTPD5|ENTPD7|FAM20C|FIGNL1|FOXK1|FOXK2|GALK1|GAPDH|GCK|GIMAP7|GNAI3|GPI|GTPBP1|GUK1|HK1|HK…	DOWN
negative regulation of cell activation	GO:0050866	162	162	0.689272	0.0005332	0.0207818	0.423948	1	0.997	NA	ABAT|ADGRF5|ADORA2A|ANXA1|APOE|ARG2|ATM|AXL|BANK1|BCL6|BMP4|BTK|BTN2A2|C1QTNF1|CASP3|CBFB|CBLB|CD200|CD274|CD300A|CD300LF|CD74|CD84|CD86|CD9|CEACAM1|CEBPB|CLEC4G|CNR1|CNR2|CR1|CRTAM|CX3CL1|CYGB|DLG1|DLG5|DTX1|DUSP3|EMILIN1|ENPP3|ERBB2|FBXO7|FCGR2B|FER|FGL1|FGL2|FGR|FOXF1|FOXJ1|FOXP3|GAL|GCLC|GLI3|GLMN|GPER1|GPNMB|GRN|HAVCR2|HFE|HLA-DRB1|HLA-F|HLX|HMGB1|HMOX1|ID2|IL10|IL13RA2|IL4I1|IL4R|INHA|INHBA…	DOWN
internal peptidyl-lysine acetylation	GO:0018393	103	103	0.734621	5.8e-05	0.0211988	0.001386	0.0578635	0.81	NA	ACTL6A|ACTL6B|APBB1|ATAT1|ATF2|BAG6|BEND3|BMI1|BRCA2|BRD1|BRD8|BRPF1|BRPF3|CHD5|CLOCK|CPA4|CREBBP|CRTC2|DMAP1|DR1|EP300|EP400|EPC1|EPC2|GTF2B|GTF3C4|HAT1|HCFC1|ING3|ING4|ING5|IRF4|JADE1|JADE2|JADE3|KANSL1|KANSL2|KANSL3|KAT14|KAT2A|KAT2B|KAT5|KAT6A|KAT6B|KAT7|KAT8|KMT2A|LDB1|LEF1|MAP3K7|MBD3|MBIP|MCM3AP|MCRS1|MEAF6|MECP2|MED24|MORF4L1|MORF4L2|MRGBP|MSL1|MSL2|MSL3|NAA40|NAA50|NAA60|NCOA1|NCOA3|OGT|…	UP
stem cell population maintenance	GO:0019827	92	92	0.757278	5.41e-05	0.0225698	3.04e-05	0.005232	0.959	NA	ASPM|BCL9|BMPR1A|CDC73|CDH2|CTNNB1|CTR9|CUL4A|DDX6|DIS3L2|DLL1|EIF4E|EIF4ENIF1|ESRRB|FANCC|FGF10|FOXO3|FZD7|GATA2|GNL3|HES1|HES5|HOOK3|JAG1|KIT|KLF10|KLF4|LDB1|LDB2|LEO1|LIG4|LIN28A|LRP5|LSM1|MCPH1|MED12|MED14|MED21|MED27|MED28|MED30|MED6|MED7|METTL14|METTL3|MMP24|MTF2|NANOG|NIPBL|NOG|NOTCH1|NOTCH2|NR2E1|PADI4|PAF1|PCM1|PELO|PHF19|PIWIL2|POU5F1|PROX1|PRRX1|RAF1|RBPJ|REST|RIF1|RTF1|SETD6|SFRP1|SKI…	UP
positive regulation of phagocytosis	GO:0050766	51	51	0.806483	0.0006212	0.0232791	0.140118	1	0.901	NA	ABCA7|ANO6|APPL2|AZU1|C2|C3|C4A|C4B|CALR|CAMK1D|CCL2|CD300LF|CD36|CD47|CLEC7A|CYBA|DNM2|DOCK2|F2RL1|FCER1G|FCGR2B|GAS6|GATA2|IL15|IL15RA|IL1B|ITGA2|LMAN2|LRP1|LYAR|MERTK|MFGE8|MYO18A|NCKAP1L|NOD2|PLA2G5|PLCG2|PTPRC|PTPRJ|PTX3|PYCARD|RAB27A|RAB31|RAP1A|SFTPD|SIRPA|SIRPB1|SLC11A1|SOD1|TREM2|TUB|	DOWN
cellular response to copper ion	GO:0071280	21	21	1.16776	5e-05	0.0243583	0.0017	0.0629	0.721	NA	APP|AQP1|ATP7A|BACE1|BECN1|CYP1A1|DAXX|HSF1|MAP1LC3A|MT1A|MT1E|MT1F|MT1G|MT1H|MT1M|MT1X|MT2A|MT3|NFE2L2|PRNP|SNCA|	UP
regulation of stress fiber assembly	GO:0051492	81	81	0.754698	0.0006702	0.0244887	0.000936	0.151989	0.962	NA	ABL1|ACTG1|ALMS1|ARAP1|ARHGAP28|ARHGAP6|ARHGEF10|ARHGEF10L|ARHGEF15|ARHGEF18|ARHGEF5|ASAP3|BAG4|CARMIL1|CCDC88A|CD47|CDC42|CGNL1|CLASP1|CLASP2|CORO2B|DLC1|EVL|F11R|FERMT2|FHOD1|GPR65|INPP5K|ITGB1BP1|LIMCH1|LIMK1|LPAR1|MET|MKKS|MTOR|NF2|NOX4|NRP1|PAK1|PAK2|PFN1|PFN2|PHLDB2|PIK3R1|PPFIA1|PPM1E|PPM1F|PPP1R9A|PTGER4|PXN|RAC1|RAPGEF3|RGCC|RHOA|RHOC|RHPN2|ROCK1|ROCK2|S100A10|S1PR1|SDC4|SERPINF2|SFRP1|S…	DOWN
positive regulation of smooth muscle cell migration	GO:0014911	37	37	0.852378	0.0006696	0.0247745	0.003057	0.297852	0.895	NA	ADAMTS1|AGT|AIF1|ATP7A|BCL2|CCL5|CRK|DOCK4|DOCK5|DOCK7|FGF9|FOXO4|HAS2|HDAC4|IGF1|IGFBP5|IQGAP1|ITGA2|LRP1|MDK|MDM2|NOX4|NR4A3|NRP1|P2RY6|PAK1|PDGFB|PDGFD|PDGFRB|POSTN|S100A11|SEMA6D|SRC|SSH1|TERT|TLR4|VTN|	DOWN
carboxylic acid transport	GO:0046942	172	172	0.679246	0.0007861	0.0252505	0.391313	1	0.981	NA	ABCB11|ABCB4|ABCC1|ABCC10|ABCC11|ABCC2|ABCC3|ABCC4|ABCC5|ABCC6|ABCD3|ABCG2|ACE|AKR1C1|ANXA1|APBA1|AQP9|ARL6IP5|ATP8B1|BDKRB2|CASR|CD36|CEACAM1|CLN8|CTNS|DRD2|DRD4|EMB|FOLR2|GFAP|GIPC1|GJA1|GRM1|GRM2|KCNJ10|LRP2|LRRC8A|LRRC8C|LRRC8D|MFSD12|MPC1|MPC2|NMB|NOS2|NTRK2|NTSR1|PDPN|PLA2G12A|PLA2G4A|PLA2G5|PNPLA8|PRAF2|PRKAA1|PROCA1|PSAP|PSEN1|SERINC3|SERINC5|SFXN1|SFXN2|SFXN3|SFXN5|SLC10A3|SLC10A4|SLC10A…	DOWN
response to interleukin-4	GO:0070670	24	24	1.01723	0.0007	0.0252605	0.053015	1	0.699	NA	ADAMTS13|ALAD|CDK4|CITED1|CORO1A|DCSTAMP|FASN|HSP90AB1|HSPA5|IMPDH2|JAK3|KEAP1|LEF1|MCM2|MRC1|NFIL3|PML|RPL3|RPLP0|SHPK|STAT5B|TCF7|TUBA1B|XBP1|	DOWN
antimicrobial humoral response	GO:0019730	33	33	0.869503	0.0007814	0.025378	0.0121747	0.69778	0.673	NA	ANG|AZU1|BCL3|COLEC11|CXCL14|CXCL2|CXCL5|DMBT1|FAM3A|GAPDH|GNLY|H2BC4|HLA-A|HLA-E|HMGN2|HRG|LEAP2|LYZ|PLA2G6|PRSS3|RARRES2|RNASE2|RNASE6|ROMO1|RPL30|RPL39|RPS19|S100A9|SFTPD|SLC11A1|SPON2|TF|WFDC2|	DOWN
regulation of leukocyte mediated cytotoxicity	GO:0001910	52	52	0.801223	0.0007689	0.0255412	0.47934	1	0.916	NA	AGER|AP1G1|ARRB2|AZGP1|B2M|CADM1|CD1D|CD226|CEACAM1|CRK|CRTAM|CX3CR1|DNASE1|F2RL1|FADD|FCGR2B|HAVCR2|HLA-A|HLA-B|HLA-DRA|HLA-DRB1|HLA-E|HLA-F|HLA-H|ICAM1|IL12A|IL12RB1|IL7R|ITGAM|KLRD1|LAG3|LAMP1|LGALS9|LILRB1|MICA|MR1|NCKAP1L|NECTIN2|NOS2|PIK3R6|PPP3CB|PTPRC|PVR|RASGRP1|RIPK3|SERPINB9|SLC22A13|SPI1|STAT5B|STX7|TYROBP|VAV1|	DOWN
regulation of leukocyte mediated immunity	GO:0002703	166	166	0.683997	0.0007789	0.0255818	0.768323	1	1	NA	ADGRE2|AGER|AHR|AP1G1|ARRB2|AZGP1|B2M|BCL6|BST2|BTK|C12orf4|C17orf99|C3|CADM1|CAMK4|CD1D|CD226|CD300A|CD40|CD46|CD55|CD81|CD84|CD96|CEACAM1|CLEC4G|CLEC7A|CR1|CRK|CRTAM|CX3CR1|DDX1|DDX21|DDX58|DENND1B|DHX36|DNASE1|EXOSC3|EXOSC6|F2RL1|FADD|FBXO38|FCGR2B|FER|FES|FGR|FOXF1|FOXJ1|FOXP3|FZD5|GAB2|GATA2|HAVCR2|HFE|HLA-A|HLA-B|HLA-DRA|HLA-DRB1|HLA-E|HLA-F|HLA-H|HMCES|HMGB1|HMOX1|HSPD1|ICAM1|IL10|IL12A|IL…	DOWN
positive regulation of neuron projection development	GO:0010976	155	155	0.684302	0.0007623	0.0256099	0.0492467	1	0.961	NA	ABL2|ACTR2|ADCYAP1|ADNP|AGT|ALK|ALKAL2|AMIGO1|ANKRD27|AP2A1|APBB1|APOE|ARHGAP35|ARMCX5-GPRASP2|ARSB|ATF1|ATP1B2|ATP8A2|AVIL|BAIAP2|BDNF|BHLHB9|BMP7|CAMK1|CAMK1D|CAMK2B|CAPRIN1|CAPRIN2|CBFA2T2|CFLAR|CNR1|CNTF|CNTN1|COBL|CREB3L2|CRTC1|CUX2|CX3CL1|CYFIP1|DAB2IP|DBN1|DBNL|DDX56|DHX36|DISC1|DNM1L|DPYSL3|DVL1|DYNLT1|EEF2K|EHD1|ELAVL4|ENC1|EP300|EPHA3|EZH2|FBXO38|FES|FEZ1|FIG4|FKBP1B|FLNA|FUT9|FYN|FZD1|…	DOWN
defense response to bacterium	GO:0042742	115	115	0.711425	0.00072	0.0256656	0.272947	1	0.967	NA	ACP5|ADAM17|ADAMTS5|ADGRB1|ANG|ANKRD17|ANXA3|AQP1|AZU1|BCL3|C5AR1|CARD9|CASP1|CD36|CD4|CEBPB|CFP|CHGA|COCH|COLEC12|DMBT1|DROSHA|EPHA2|FCER1G|FGR|GBP2|GBP4|GBP6|GNLY|GSDMA|GSDMB|GSDMD|H2BC4|HAMP|HAVCR2|HLA-A|HLA-E|HMGB2|HTN1|IL10|IL12A|IL27RA|IL6R|IL7R|IRF8|ISG15|LEAP2|LPO|LYG1|LYPD8|LYST|LYZ|LYZL4|MAVS|MICA|MPEG1|MPO|MR1|MYD88|NAIP|NLRC4|NLRP1|NOD1|NOD2|NOS2|NOTCH2|OAS1|OAS2|OAS3|OPTN|PLA2G6|PLAC…	DOWN
striated muscle contraction	GO:0006941	59	59	0.78503	0.0007311	0.0257456	0.0002958	0.0720495	0.871	NA	ACTC1|ALDOA|ARG2|ARHGEF11|ATP1A2|ATP1B1|ATP2A2|ATP8A2|CASQ2|CCDC78|CHRNA1|CHRNB1|CHUK|CXCR4|DMD|DTNA|EEF2|GAA|GRK2|HOMER1|JSRP1|KCNE5|KCNH2|KCNQ1|KLHL41|LMOD3|MAP2K3|MAP2K6|MTOR|MYH14|MYH3|MYH7|MYL3|NOS1|PGAM2|PIK3CA|PPP1R13L|RCSD1|RYR2|SCN1B|SCN2B|SCN3B|SCN4B|SCN5A|SLC8A1|SMAD5|SMPX|STAC|STAC2|STAC3|SYNM|TCAP|TNNC2|TNNI1|TNNT1|TNNT2|TPM1|TTN|VEGFB|	DOWN
signal release from synapse	GO:0099643	56	56	0.78442	0.0007506	0.0258126	0.28368	1	0.83	NA	BRSK1|CADPS|CADPS2|CDK5|CPLX1|CPLX2|CPLX3|DNAJC5|DOC2A|DOC2B|DVL1|GRM4|HRH3|LIN7A|LIN7B|LIN7C|NR4A1|NRXN1|NRXN2|OTOF|PCLO|PDZD11|PIP5K1C|PPFIA3|PPT1|PTPRN2|RAB3A|RIMS1|RIMS2|RIMS3|RPH3A|SLC32A1|SNAP25|SNAPIN|SNCA|SNPH|STX1A|STX1B|STXBP1|STXBP2|STXBP3|SYN1|SYN2|SYN3|SYT1|SYT10|SYT12|SYT2|SYT5|SYT6|SYT7|UNC13A|UNC13B|UNC13C|VAMP2|WNT7A|	DOWN
cellular modified amino acid catabolic process	GO:0042219	27	27	0.976694	0.00076	0.0258312	0.053775	1	0.802	NA	ABHD12|ABHD12B|ABHD16A|ABHD16B|ACADL|AHCY|ALDH1L1|ALDH1L2|ALDH4A1|BHMT|CHAC1|CHAC2|DIO2|DIO3|DMGDH|GGACT|GGT1|GGT5|GGT7|GOT2|HOGA1|MTHFS|PCYOX1|PCYOX1L|PM20D2|PRODH|SARDH|	DOWN
steroid biosynthetic process	GO:0006694	88	87	0.739665	0.0007451	0.0259289	0.0379561	1	0.956	NA	ABCB11|ABCD3|ACAA2|ACBD3|ACLY|ACOT8|AKR1B1|AKR1B15|AKR1C3|AMACR|ARV1|BAAT|CACNA1H|CES1|CFTR|CH25H|CYB5R1|CYB5R2|CYB5R3|CYP11A1|CYP1A1|CYP21A2|CYP27A1|CYP2R1|CYP39A1|CYP46A1|CYP51A1|CYP7B1|DHCR24|DHCR7|DHRS11|EBP|ERG28|FAXDC2|FDFT1|FDPS|FDX1|FDXR|G6PD|HINT2|HMGCR|HMGCS1|HSD11B2|HSD17B1|HSD17B10|HSD17B11|HSD17B12|HSD17B6|HSD17B7|HSD17B8|HSD3B7|IDI1|INSIG1|INSIG2|LBR|LSS|MED1|MSMO1|MVD|MVK|NSDHL|OSB…	DOWN
internal protein amino acid acetylation	GO:0006475	105	105	0.721094	0.0001432	0.0261543	0.001994	0.067786	0.82	NA	ACTL6A|ACTL6B|APBB1|ATAT1|ATF2|BAG6|BEND3|BMI1|BRCA2|BRD1|BRD8|BRPF1|BRPF3|CHD5|CLOCK|CPA4|CREBBP|CRTC2|DMAP1|DR1|EP300|EP400|EPC1|EPC2|GTF2B|GTF3C4|HAT1|HCFC1|ING3|ING4|ING5|IRF4|JADE1|JADE2|JADE3|KANSL1|KANSL2|KANSL3|KAT14|KAT2A|KAT2B|KAT5|KAT6A|KAT6B|KAT7|KAT8|KMT2A|LDB1|LEF1|MAP3K7|MAPT|MBD3|MBIP|MCM3AP|MCRS1|MEAF6|MECP2|MED24|MORF4L1|MORF4L2|MRGBP|MSL1|MSL2|MSL3|NAA10|NAA40|NAA50|NAA60|NCOA1…	UP
regulation of RNA splicing	GO:0043484	139	139	0.689011	0.0001345	0.0262023	0.0850919	0.579775	0.12	NA	AFF2|AHNAK|AHNAK2|AKAP17A|C1QBP|CDK12|CELF1|CELF2|CELF3|CELF4|CELF5|CELF6|CIRBP|CLK1|CLK2|CLK3|CLK4|CWC22|DAZAP1|DDX17|DDX5|DYRK1A|ERN1|ESRP1|FAM172A|FAM50A|FASTK|FMR1|FUS|FXR1|FXR2|GRSF1|HABP4|HNRNPA1|HNRNPF|HNRNPH1|HNRNPH2|HNRNPH3|HNRNPK|HNRNPL|HNRNPLL|HNRNPU|HSPA1A|HSPA8|JMJD6|KHDRBS1|KHDRBS2|KHDRBS3|LARP7|MAGOH|MBNL1|MBNL2|METTL16|METTL4|NCBP1|NCL|NOVA1|NOVA2|NPM1|NSRP1|NUP98|PCBP4|PIK3R1|POL…	UP
response to fungus	GO:0009620	25	25	1.00145	0.000895	0.0284357	0.008145	0.529063	0.834	NA	ATG5|BAK1|BCL10|CARD9|CHGA|CLEC7A|COTL1|CRK|CX3CR1|FAM3A|GAPDH|GNLY|HAMP|HRG|HTN1|JAGN1|MALT1|MPO|PLCG2|PTX3|RARRES2|S100A8|S100A9|SPON2|TLR4|	DOWN
mononuclear cell migration	GO:0071674	61	61	0.780005	0.0009071	0.0285096	0.192248	1	0.912	NA	ADAM8|ALOX5|ANO6|ANXA1|ARTN|ASB2|CCL2|CCL24|CCL5|CCR1|CCR5|CD99|CDC42|CH25H|CKLF|CRK|CRKL|CRTAM|CX3CL1|CXCL16|CXCR2|CXCR4|CYP7B1|DOCK8|EPS8|EXT1|F11R|FLT1|FOLR2|GAS6|GBA|GPR183|HMGB1|HSD3B7|ICAM1|IL6R|ITGAL|ITGB7|JAML|LGALS3|MSMP|MSN|MYO1G|NLRP12|PDGFB|PECAM1|PIK3CD|PIK3CG|PLEC|PTPRO|RET|RPS19|S1PR1|SIRPA|SLC12A2|SPNS2|TNFRSF11A|TRPM2|TRPM4|WNK1|ZAP70|	DOWN
regulation of interleukin-12 production	GO:0032655	46	46	0.811394	0.0009235	0.0287163	0.191467	1	0.902	NA	ACP5|AGER|ARRB2|C1QBP|CD36|CD40|CD47|CLEC7A|CMKLR1|FOXP1|HLA-B|HMGB1|HSPD1|IL10|IL16|IRAK3|IRF1|IRF5|IRF8|JAK3|LAPTM5|LGALS9|LILRB1|LTB|MAPK11|MAPK14|MAST2|MDK|MEFV|NFKB1|NOD2|PIBF1|PLCB1|PLCG2|RELA|RIPK2|SCIMP|SYK|THBS1|TIRAP|TLR2|TLR3|TLR4|TLR8|TNFSF4|TRAF6|	DOWN
protein modification by small protein removal	GO:0070646	125	123	0.706858	0.0001682	0.0289219	0.0237349	0.302956	0.236	NA	ABRAXAS1|ABRAXAS2|ASXL1|ATXN3|ATXN7|ATXN7L3|BABAM1|BABAM2|BAP1|BRCC3|CDK1|COPS2|COPS3|COPS4|COPS5|COPS6|COPS7A|COPS7B|COPS8|CYLD|DESI1|DESI2|EIF3F|ENY2|EPOP|GPS1|HINT1|JOSD1|JOSD2|KAT2A|MINDY1|MINDY2|MINDY3|MINDY4|MINDY4B|MYSM1|OTUB1|OTUD1|OTUD3|OTUD4|OTUD5|OTUD6B|OTUD7A|OTUD7B|OTULIN|OTULINL|PRKN|PSMD14|SENP1|SENP2|SENP3|SENP5|SENP6|SENP7|SENP8|SHMT2|SPATA2|STAMBP|STAMBPL1|SUPT3H|TAF10|TNFAIP3|T…	UP
protein tetramerization	GO:0051262	75	75	0.750454	0.0009816	0.0302032	0.004235	0.35366	0.897	NA	ACACA|ACACB|ACOT13|ALDH1A2|ALDH1A3|ALDH9A1|ALDOA|APIP|APPL2|AQP4|AQP5|B2M|CBR4|CBY1|CPSF6|CPSF7|CRTC1|CRTC2|CRTC3|CRYZ|CTH|CUTC|EVL|FARSA|FARSB|GBP5|GLS|GNMT|GOLGA2|GRIN1|GRIN2B|HCN1|HLA-DRB1|HOMER1|HPRT1|HSD17B10|HSD17B8|KCNC1|KCNC3|KCNJ12|KCNJ2|KRT10|MCOLN1|NUDT21|OSBPL2|OXA1L|PKD1|PKD2|PKD2L1|RRM1|RRM2|RYR1|RYR3|SAMHD1|SHMT1|SHMT2|SNCA|SOD2|SSBP1|STK3|STK4|TDO2|THG1L|TK1|TP53|TP73|TRPM2|TRPM3|…	DOWN
monosaccharide biosynthetic process	GO:0046364	32	32	0.860324	0.001046	0.0315276	0.267482	1	0.875	NA	AKR1A1|AKR1B1|ATF3|ATF4|CHST15|CRTC2|CRY1|FBP1|G6PC3|G6PD|GPD1|GPI|PC|PCK1|PCK2|PER2|PGAM2|PGD|PGK1|PGM1|PPARGC1A|RBP4|RGN|SDS|SLC25A1|SLC25A10|SLC25A12|SLC25A13|SLC37A4|SLC39A14|SORD|TPI1|	DOWN
plasma lipoprotein particle organization	GO:0071827	30	30	0.933613	0.00104	0.0316658	0.06527	1	0.89	NA	ABCA1|ABCA5|ABCA7|ABCG1|ACSL3|AGT|APOB|APOC1|APOC2|APOE|APOM|ARF1|DGAT1|LCAT|LIPC|LIPG|LPCAT3|LPL|MFSD2A|MPO|MTTP|PLA2G5|PLA2G7|PLAGL2|PLTP|PRKACA|PRKACB|SCARB1|SOAT1|ZDHHC8|	DOWN
neutrophil chemotaxis	GO:0030593	36	36	0.838542	0.001072	0.0319722	0.235569	1	0.861	NA	BSG|C5AR1|CCL2|CCL24|CCL5|CKLF|CSF3R|CX3CL1|CXADR|CXCL2|CXCL5|CXCR2|EDN1|EDN3|FCER1G|GBF1|ITGA1|ITGB2|JAML|LGALS3|NCKAP1L|PDE4B|PIK3CD|PIK3CG|PIKFYVE|PIP5K1C|PPIA|PPIB|PREX1|S100A8|S100A9|SRP54|SYK|TGFB2|VAV1|VAV3|	DOWN
sterol metabolic process	GO:0016125	109	109	0.71304	0.001094	0.0319846	0.0502398	1	0.962	NA	ABCA1|ABCA5|ABCG1|ACAA2|ACLY|APOB|APOBR|APOE|APOL1|APOL2|APP|ARV1|CAT|CEBPA|CEL|CES1|CFTR|CH25H|CLN6|CLN8|CUBN|CYB5R1|CYB5R2|CYB5R3|CYP11A1|CYP1B1|CYP21A2|CYP26A1|CYP26B1|CYP26C1|CYP27A1|CYP2D6|CYP39A1|CYP46A1|CYP4V2|CYP51A1|CYP7B1|DHCR24|DHCR7|DISP3|EBP|EBPL|ERG28|ERLIN1|ERLIN2|FAXDC2|FDFT1|FDPS|FDX1|FDXR|G6PD|GBA|GBA2|HDLBP|HMGCR|HMGCS1|HSD17B7|IDI1|INSIG1|INSIG2|LBR|LCAT|LDLR|LDLRAP1|LEPR|LIMA…	DOWN
positive regulation of leukocyte differentiation	GO:1902107	131	131	0.694137	0.001088	0.0321106	0.514958	1	0.999	GO:1903708|positive regulation of hemopoiesis,	ACIN1|ADA|ADAM8|AGER|ANXA1|AP3B1|AP3D1|ATP6AP1|AXL|BAD|BCL6|BTK|CA2|CASP8|CBFB|CCR1|CD4|CD46|CD74|CD83|CD86|CR1|CREB1|CSF1|CTNNBIP1|DCSTAMP|DUSP10|EGR3|EVI2B|FADD|FES|FOS|FOXP3|GAS6|GLI2|GLI3|GPR68|HAX1|HCLS1|HLA-DRA|HLA-DRB1|HLX|HMGB1|HSF1|ID2|IL10|IL12RB1|IL15|IL15RA|IL18|IL1RL2|IL34|IL4I1|IL4R|IL7R|INPP5D|ITPKB|JUN|KITLG|KLF10|LEF1|LGALS1|LGALS3|LGALS9|LILRB2|LILRB4|MALT1|MDK|MMP14|MYB|NCKAP1L…	DOWN
positive regulation of hemopoiesis	GO:1903708	131	131	0.694137	0.001088	0.0321106	0.514958	1	0.999	GO:1902107|positive regulation of leukocyte differentiation,	ACIN1|ADA|ADAM8|AGER|ANXA1|AP3B1|AP3D1|ATP6AP1|AXL|BAD|BCL6|BTK|CA2|CASP8|CBFB|CCR1|CD4|CD46|CD74|CD83|CD86|CR1|CREB1|CSF1|CTNNBIP1|DCSTAMP|DUSP10|EGR3|EVI2B|FADD|FES|FOS|FOXP3|GAS6|GLI2|GLI3|GPR68|HAX1|HCLS1|HLA-DRA|HLA-DRB1|HLX|HMGB1|HSF1|ID2|IL10|IL12RB1|IL15|IL15RA|IL18|IL1RL2|IL34|IL4I1|IL4R|IL7R|INPP5D|ITPKB|JUN|KITLG|KLF10|LEF1|LGALS1|LGALS3|LGALS9|LILRB2|LILRB4|MALT1|MDK|MMP14|MYB|NCKAP1L…	DOWN
fatty acid catabolic process	GO:0009062	79	79	0.744024	0.001128	0.0323263	0.294242	1	0.861	NA	ABCD1|ABCD2|ABCD3|ABCD4|ABHD1|ABHD2|ABHD3|ACAA1|ACAA2|ACAD10|ACAD11|ACADL|ACADM|ACADS|ACADVL|ACAT1|ACAT2|ACOT8|ACOX1|ACOX2|ACOX3|ADIPOQ|ADTRP|AIG1|AMACR|AUH|BDH2|CEL|CPT1A|CPT1B|CPT1C|CPT2|CRAT|CROT|DECR1|DECR2|ECH1|ECHDC1|ECHDC2|ECHS1|ECI1|ECI2|EHHADH|ETFA|ETFB|ETFDH|FAAH|GCDH|GLYATL2|HACL1|HADH|HADHA|HADHB|HSD17B10|HSD17B4|ILVBL|IVD|LPIN1|LPIN2|LPIN3|MCAT|MCEE|NUDT19|NUDT7|NUDT8|PCCA|PCCB|PCK1|…	DOWN
positive regulation of actin filament bundle assembly	GO:0032233	57	57	0.774549	0.001142	0.0323977	0.001745	0.221826	0.875	NA	ABL1|ARHGEF10|ARHGEF10L|ARHGEF15|ARHGEF5|BAG4|CARMIL1|CCDC88A|CD47|CDC42|CX3CL1|EVL|FERMT2|FHOD1|FLNA|GPR65|ID1|ITGB1BP1|LIMCH1|LIMK1|LPAR1|MTOR|MTSS1|NF2|NOX4|NRP1|PAK1|PFN1|PFN2|PLEK|PPM1E|PPM1F|PXN|RAC1|RAPGEF3|RGCC|RHOA|RHOC|ROCK2|S100A10|SDC4|SERPINF2|SFRP1|SMAD3|SORBS3|SWAP70|SYNPO|SYNPO2|SYNPO2L|TAC1|TESK1|TGFB3|TGFBR1|TPM1|TSC1|WNT11|WNT4|	DOWN
negative regulation of leukocyte activation	GO:0002695	144	144	0.684765	0.001168	0.0325221	0.381078	1	0.995	NA	ADGRF5|ADORA2A|ANXA1|ARG2|ATM|AXL|BANK1|BCL6|BMP4|BTK|BTN2A2|CASP3|CBFB|CBLB|CD200|CD274|CD300A|CD300LF|CD74|CD84|CD86|CEACAM1|CEBPB|CLEC4G|CNR1|CNR2|CR1|CRTAM|CX3CL1|DLG1|DLG5|DTX1|DUSP3|ENPP3|ERBB2|FBXO7|FCGR2B|FER|FGL1|FGL2|FGR|FOXF1|FOXJ1|FOXP3|GAL|GLI3|GLMN|GPER1|GPNMB|GRN|HAVCR2|HFE|HLA-DRB1|HLA-F|HLX|HMGB1|HMOX1|ID2|IL10|IL13RA2|IL4I1|IL4R|INHA|INHBA|INPP5D|IRF1|ITCH|JAK3|LAG3|LAPTM5|LDLR|…	DOWN
cholesterol metabolic process	GO:0008203	96	96	0.722552	0.001127	0.0326053	0.0837614	1	0.969	NA	ABCA1|ABCA5|ABCG1|ACAA2|ACLY|APOB|APOBR|APOE|APOL1|APOL2|APP|ARV1|CAT|CEBPA|CEL|CES1|CFTR|CH25H|CLN6|CLN8|CUBN|CYB5R3|CYP11A1|CYP27A1|CYP2D6|CYP39A1|CYP46A1|CYP51A1|CYP7B1|DHCR24|DHCR7|DISP3|EBP|ERLIN1|ERLIN2|FDFT1|FDPS|FDX1|FDXR|G6PD|GBA|GBA2|HDLBP|HMGCR|HMGCS1|HSD17B7|IDI1|INSIG1|INSIG2|LBR|LCAT|LDLR|LDLRAP1|LEPR|LIMA1|LIPC|LIPE|LRP5|LSS|MBTPS1|MBTPS2|MSMO1|MT3|MVD|MVK|NFE2L1|NPC1|NPC2|NSDHL|OS…	DOWN
regulation of protein binding	GO:0043393	177	177	0.673758	0.001168	0.0328179	0.417228	1	0.988	NA	ABL1|ACE|ACTB|ADAM15|ADD1|ADD2|ADIPOQ|ADNP|ADRB2|ADRB3|AKT1|AKTIP|AMFR|ANGPT1|ANXA2|APOE|APP|ARRB2|ATP2A2|ATP2A3|AURKA|B2M|BAG2|BAMBI|BAX|BDNF|BMP2|BMP4|BTBD1|CAMK1|CAPRIN2|CARD16|CAV1|CBLB|CDC42|CDK5|CDKN1A|CFHR1|CFHR2|CLDN5|CRK|CRMP1|CSNK1E|CTHRC1|CTNNBIP1|CTSZ|DAB2|DACT1|DDX11|DERL1|DISC1|DKK1|DNAJB2|DTNBP1|DTX3L|DVL1|DZIP1|EFHB|EP300|EPB41|EPB41L5|FKBP1A|FLOT1|GAS8|GNL3L|GOLGA2|GREM2|GSK3B|GT…	DOWN
response to alcohol	GO:0097305	200	200	0.663153	0.001209	0.0333468	0.813183	1	0.994	NA	AACS|ABAT|ABCA1|ABCA2|ACACA|ACTC1|ACTR2|ADAM15|ADCY1|ADCY2|ADCY3|ADCY5|ADCY6|ADCY7|ADCY8|ADCYAP1|ADCYAP1R1|ADIPOQ|ADIPOR2|AHR|AIFM1|AKAP8|AKR1C2|AKR1C3|AKT1|ALAD|ATP2B1|AVPR1A|BAD|BAK1|BCL2L1|BGLAP|BIRC2|BLM|BRCA1|CA3|CAD|CALM1|CALM3|CASP8|CAT|CBL|CCND1|CCR5|CD14|CDH1|CDK1|CDK4|CDKN1A|CDO1|CES1|CFTR|CHRNB2|CLDN1|CLDN5|CNR1|CPT1A|CRH|CTNNA1|CTNNB1|CYBA|CYBB|CYP2E1|DAG1|DMAP1|DNMT3A|DYNAP|EEF1B2|EE…	DOWN
protein deubiquitination	GO:0016579	107	105	0.71529	0.0002078	0.0337432	0.0286648	0.333814	0.239	NA	ABRAXAS1|ABRAXAS2|ASXL1|ATXN3|ATXN7|ATXN7L3|BABAM1|BABAM2|BAP1|BRCC3|CDK1|COPS5|CYLD|DESI2|EIF3F|ENY2|EPOP|JOSD1|JOSD2|KAT2A|MINDY1|MINDY2|MINDY3|MINDY4|MINDY4B|MYSM1|OTUB1|OTUD1|OTUD3|OTUD4|OTUD5|OTUD6B|OTUD7A|OTUD7B|OTULIN|OTULINL|PRKN|PSMD14|SENP8|SHMT2|SPATA2|STAMBP|STAMBPL1|SUPT3H|TAF10|TNFAIP3|TRRAP|UCHL1|UCHL3|UCHL5|UIMC1|USP1|USP10|USP11|USP12|USP13|USP14|USP15|USP16|USP17L2|USP18|USP19|U…	UP
monocarboxylic acid biosynthetic process	GO:0072330	129	129	0.692073	0.001237	0.033791	0.471517	1	0.978	NA	ABCB11|ABCD1|ABCD3|ABHD1|ABHD2|ABHD3|ACACA|ACACB|ACLY|ACOT4|ACOT7|ACOT8|ACSBG1|ACSF3|ACSL3|ACSM5|ACSS1|ACSS2|ALDH1A2|ALDH1A3|ALOX12B|ALOX15|ALOX15B|ALOX5|ALOXE3|AMACR|ASAH2|ASAH2B|BAAT|BRCA1|CBR4|CD74|CYP1A1|CYP27A1|CYP2C8|CYP2D6|CYP2E1|CYP39A1|CYP46A1|CYP7B1|DAGLB|DECR2|DEGS1|DHRS9|EDN1|ELOVL1|ELOVL2|ELOVL4|ELOVL5|ELOVL6|ELOVL7|FA2H|FADS1|FADS2|FADS3|FADS6|FASN|GAMT|GATM|GPX4|GSTM2|GSTM4|GSTP1|H…	DOWN
response to pH	GO:0009268	36	36	0.833066	0.001285	0.0341476	0.124436	1	0.824	NA	ABCC8|ARSB|ASIC1|ASIC2|ASIC3|CA2|CHP1|CLCN7|CTSS|GBA|GJA1|GNA11|GPLD1|GPR151|GPR4|GPR65|GPR68|HVCN1|HYAL1|IMPACT|KCNK4|LGMN|MCOLN1|PAM|PCK1|PKD1L3|PKD2L1|RAB11B|RAB11FIP5|SERPINF1|SLC38A3|SLC9A1|SRC|SST|TRPV1|TTPA|	DOWN
regulation of adaptive immune response based on somatic recombination of immune receptors built from immunoglobulin superfamily domains	GO:0002822	125	125	0.701777	0.001279	0.0343082	0.25116	1	1	NA	ADA|AGER|AHR|ANXA1|AZGP1|B2M|BCL6|BTK|C17orf99|C3|CARD9|CD1D|CD226|CD274|CD4|CD40|CD46|CD55|CD81|CEACAM1|CLEC4G|CLEC7A|CR1|DENND1B|EXOSC3|EXOSC6|FADD|FBXO38|FCGR2B|FOXJ1|FOXP3|FZD5|HAVCR2|HFE|HLA-A|HLA-B|HLA-DRA|HLA-DRB1|HLA-E|HLA-F|HLA-H|HLX|HMCES|HMGB1|HSPD1|IL10|IL12A|IL12RB1|IL18|IL18R1|IL1B|IL1R1|IL27RA|IL4I1|IL4R|IL7R|JAK3|KLRD1|KMT5B|KMT5C|LILRB1|LILRB4|LOXL3|MAD2L2|MALT1|MAP3K7|MEF2C|MLH1…	DOWN
branched-chain amino acid metabolic process	GO:0009081	23	23	0.98498	0.00127	0.0343723	0.003915	0.346774	0.669	NA	ACAD8|ACADSB|ACAT1|ALDH6A1|AUH|BCAT1|BCAT2|BCKDHA|BCKDHB|BCKDK|ECHS1|HIBADH|HIBCH|HMGCL|HMGCLL1|HSD17B10|ILVBL|IVD|MCCC1|MCCC2|SDS|SDSL|SLC25A44|	DOWN
neutral lipid catabolic process	GO:0046461	22	22	1.02238	0.00134	0.0349716	0.047645	1	0.73	GO:0046464|acylglycerol catabolic process,	ABHD12|ABHD12B|ABHD16A|ABHD16B|ABHD2|ABHD6|APOB|CPS1|DAGLA|DDHD2|FAAH|LIPC|LIPE|LIPG|LIPH|LPL|LYPLA2|MGLL|PNPLA2|PNPLA3|PNPLA4|PNPLA5|	DOWN
acylglycerol catabolic process	GO:0046464	22	22	1.02238	0.00134	0.0349716	0.047645	1	0.73	GO:0046461|neutral lipid catabolic process,	ABHD12|ABHD12B|ABHD16A|ABHD16B|ABHD2|ABHD6|APOB|CPS1|DAGLA|DDHD2|FAAH|LIPC|LIPE|LIPG|LIPH|LPL|LYPLA2|MGLL|PNPLA2|PNPLA3|PNPLA4|PNPLA5|	DOWN
response to ATP	GO:0033198	29	29	0.922595	0.001355	0.0350501	0.00675	0.458843	0.86	NA	ABCC9|CASP1|CIB2|DGKQ|HSP90B1|HSPD1|KCNJ11|P2RX1|P2RX4|P2RX5|P2RX6|P2RX7|P2RY1|P2RY11|P2RY12|P2RY2|PANX1|PDXP|PKLR|PTEN|PTGS2|RYR3|SLC8A1|SOD1|SSH1|TAF1|TRPC3|TRPM4|TRPV1|	DOWN
regulation of neurotransmitter levels	GO:0001505	159	159	0.676238	0.001333	0.0351026	0.768077	1	0.986	NA	ABAT|ACHE|ADCY1|ADORA2A|ADRA1A|ADRA2A|AGTPBP1|ALDH5A1|ALDH9A1|APBA1|ASIC1|ATP1A2|ATP2A2|BACE1|BAIAP3|BCHE|BRSK1|CACNB2|CALM1|CALM3|CAMK2A|CASK|CDK5|CHRNA5|CLN3|CLN8|CNR1|COLQ|COMT|CPLX1|CPLX2|CPLX3|CSPG5|DAGLA|DAGLB|DBH|DNM1L|DOC2A|DRD1|DRD2|DRD4|DTNBP1|DVL1|FBXL20|FLOT1|FMR1|GABRA2|GAD1|GAD2|GCHFR|GDNF|GFAP|GIPC1|GIT1|GPER1|GPM6B|GRIN3A|GRM4|GSK3B|HNMT|HRH3|HTR1B|HTR2A|ITGB1|ITGB3|KCNJ10|KCNMB4|…	DOWN
glutathione metabolic process	GO:0006749	48	48	0.800569	0.001377	0.035308	0.26262	1	0.742	NA	ARL6IP5|CHAC1|CHAC2|CLIC1|CLIC2|CLIC3|CLIC5|CTNS|EEF1G|ETHE1|G6PD|GCLC|GCLM|GDAP1|GDAP1L1|GGT1|GGT5|GGT6|GGT7|GLO1|GLRX2|GPX1|GPX4|GSR|GSS|GSTA4|GSTK1|GSTM2|GSTM3|GSTM4|GSTM5|GSTO1|GSTO2|GSTP1|GSTT2B|GSTZ1|HAGH|HPGDS|IDH1|MGST2|MMACHC|OPLAH|PARK7|PTGES2|SLC1A1|SLC1A2|SLC7A11|SOD1|	DOWN
acylglycerol metabolic process	GO:0006639	71	71	0.742475	0.001425	0.0359163	0.185776	1	0.885	NA	ABHD12|ABHD12B|ABHD16A|ABHD16B|ABHD2|ABHD6|ACSL1|ACSL4|AGMO|AGPAT5|ANG|APOB|APOBR|APOC1|APOE|CAT|CAV1|CPS1|CPT1A|CYP2E1|DAGLA|DDHD2|DGAT1|DGAT2|DGKA|DGKB|DGKD|DGKE|DGKG|DGKH|DGKI|DGKQ|DGKZ|FAAH|GK|GK5|GPAM|GPAT2|GPAT3|GPAT4|GPX1|INSIG1|INSIG2|LIPC|LIPE|LIPG|LIPH|LMF1|LPGAT1|LPIN1|LPIN2|LPIN3|LPL|LYPLA2|MGLL|MTTP|PCSK9|PGS1|PLA2G15|PLA2G4A|PLCE1|PNPLA2|PNPLA3|PNPLA4|PNPLA5|PTPN11|SEL1L|SIRT1|SLC22…	DOWN
sterol biosynthetic process	GO:0016126	38	38	0.830025	0.00142	0.0360809	0.004013	0.344996	0.713	NA	ACAA2|ACLY|ARV1|CES1|CFTR|CH25H|CYB5R1|CYB5R2|CYB5R3|CYP51A1|DHCR24|DHCR7|EBP|ERG28|FAXDC2|FDFT1|FDPS|G6PD|HMGCR|HMGCS1|HSD17B7|IDI1|INSIG1|INSIG2|LBR|LSS|MSMO1|MVD|MVK|NSDHL|PLPP6|PMVK|PRKAA1|PRKAA2|PRKAG2|SC5D|SQLE|TM7SF2|	DOWN
cell activation involved in immune response	GO:0002263	118	118	0.69934	0.001473	0.0367999	0.450672	1	0.997	NA	ABL1|ADA|ANXA3|APBB1IP|APP|ATP7A|BCL3|C17orf99|CBL|CD180|CD74|CHGA|CLEC7A|CORO1A|CPLX2|CRACR2A|CX3CR1|DLL1|DNASE1|DOCK10|DOCK11|DOCK2|DYSF|EIF2AK4|ENPP3|ENTPD7|ERCC1|EXO1|EXOSC3|EXOSC6|F2RL1|FCER1G|FCGR2B|FER1L5|FGL2|FOXP1|GAPT|GBF1|GPR183|GRN|HAVCR2|HMGB1|HSPD1|ICAM1|IFI35|IL18R1|IRF8|ITFG2|ITGAL|ITM2A|KIT|LAT|LAT2|LCP1|LEF1|LFNG|LGALS1|LIG4|LILRA2|LILRB1|LRP1|MDK|MFNG|MILR1|MLH1|MSH2|MSH6|MYD88…	DOWN
positive regulation of developmental growth	GO:0048639	144	143	0.680928	0.001498	0.0371138	0.105882	1	0.984	NA	ACACB|ADNP|AGRN|AKAP6|AKT1|ANAPC2|ARX|ATP8A2|BASP1|BCL2|BDNF|BMPR1A|BMPR2|CACNG7|CAPN3|CCNB1|CDH4|CDK1|CDKL5|CELF1|CHD7|CPNE5|CPNE6|CPNE9|CRABP2|CREB1|CSF1|CXCL12|CXCR4|CYFIP1|DBN1|DBNL|DDX39B|DIO3|DISC1|DLL1|DRD2|DSCAM|EDN1|EIF4G2|ERBB4|EZR|FGF2|FGFR2|FN1|FOXS1|GDI1|GHR|GHRHR|GLI1|GOLGA4|GPAM|GPR21|HAMP|HEY2|HLX|HOPX|IGF1|IGF2|ILK|INSR|ISLR2|IST1|ITSN2|L1CAM|LIMK1|LPAR3|LRP1|MACF1|MAP1B|MAP3K13|…	DOWN
negative regulation of response to biotic stimulus	GO:0002832	89	89	0.725768	0.001517	0.0372705	0.500007	1	0.979	NA	A2M|ADAR|AHR|ARG2|ARRB2|C1QBP|CACTIN|CARD16|CARD8|CD96|CEACAM1|CNOT7|CR1|CRK|DHX58|DRD2|DUSP10|FAM3A|FGL2|FOXP3|GPATCH3|GRN|HAVCR2|HLA-A|HLA-B|HLA-E|HLA-F|HTRA1|IFI16|IL4I1|IRAK3|ISG15|ITCH|KLRD1|LGALS9|LILRA2|LILRB1|LYAR|MAPKBP1|METTL3|MICA|MICB|MUL1|NFKBIL1|NLRC3|NLRC5|NLRX1|NMI|NPLOC4|NR1H2|NR1H3|OAS1|OAS3|PARP14|PCBP2|PPARG|PPM1B|PRDX2|PTPN2|RIOK3|RNF125|RNF26|RPS19|SAMHD1|SEC14L1|SERPINB9|SE…	DOWN
regulation of glucose import	GO:0046324	44	44	0.838864	0.0002696	0.0375265	0.001738	0.0634971	0.865	NA	ADIPOQ|ADIPOR2|AKT1|AKT2|APPL1|APPL2|ARPP19|ASPSCR1|CAPN10|CLTCL1|CREBL2|ENPP1|ERFE|GPC3|GRB10|GSK3A|HK2|IGF1|INSR|IRS1|IRS2|KLF15|MAPK14|MEF2A|NFE2L2|OCLN|OSBPL8|OSTN|PEA15|PID1|PIK3R1|PRKAG2|PRKCI|PTPN11|RAP1A|RHOQ|RNASEL|RTN2|SELENOS|SLC1A2|SLC25A27|SORBS1|STXBP3|TERT|	UP
nucleoside triphosphate metabolic process	GO:0009141	140	140	0.679952	0.001595	0.0378999	0.201391	1	0.975	NA	ADA|ADCYAP1|ADK|ADPGK|AK1|AK2|AK3|AK4|AK5|AK7|AK8|AK9|ALDOA|ALDOB|ALDOC|ATP1A2|ATP1B1|ATP5F1A|ATP5F1B|ATP5F1C|ATP5F1D|ATP5F1E|ATP5MC1|ATP5MC2|ATP5MC3|ATP5ME|ATP5MF|ATP5MG|ATP5PB|ATP5PD|ATP5PF|ATP5PO|ATP6V0C|ATP6V1A|ATP6V1B2|BAD|BPGM|CAD|CLPX|CMPK1|CMPK2|CTNS|CTPS1|CTPS2|DCTPP1|DGUOK|DHTKD1|DNAJC30|DTYMK|DUT|EFL1|ENO1|ENO2|ENO3|ENO4|ENPP1|ENPP3|ENTPD3|ENTPD4|ENTPD5|ENTPD7|FAM20C|FIGNL1|FOXK1|FOXK2…	DOWN
adaptive immune response based on somatic recombination of immune receptors built from immunoglobulin superfamily domains	GO:0002460	58	58	0.766508	0.00159	0.0380866	0.245586	1	0.899	NA	ADAM17|AIRE|BACH2|BCL10|BCL3|BCL6|BTN3A2|BTN3A3|CADM1|CARD9|CD40|CD46|CD55|CD74|CD81|CD8A|CRTAM|CTSC|CTSH|EBI3|EMP2|EXO1|FCER1G|FCGR2B|FOXP3|GNL1|HLA-A|HLA-DRB1|HPRT1|HRAS|IL13RA2|IL18|IL18BP|IL4R|INPP5D|IRF7|JAG1|KLHL6|MEF2C|MICA|MSH2|MYD88|MYO1G|NFKB2|NOTCH1|PHB|PRF1|PRKCD|SCART1|STAT3|TCIRG1|TLR4|TLR8|TRAF3IP2|TRAF6|TREX1|UNC13D|ZP3|	DOWN
phosphatidic acid biosynthetic process	GO:0006654	31	31	0.916221	0.001565	0.0381208	0.02121	0.925326	0.535	NA	ABHD4|ABHD5|ABHD8|ACP6|AGPAT1|AGPAT2|AGPAT3|AGPAT4|AGPAT5|DGKA|DGKB|DGKD|DGKE|DGKG|DGKH|DGKQ|DGKZ|GNPAT|GPAM|GPAT2|GPAT3|GPAT4|LCLAT1|LIPH|LPCAT1|LPCAT4|LPIN1|PLD1|PLD2|PNPLA3|SLC27A1|	DOWN
positive regulation of canonical Wnt signaling pathway	GO:0090263	99	99	0.720833	0.0002481	0.0381743	0.002342	0.0760692	0.852	NA	ADGRA2|AMER1|ARNTL|ASPM|ATP6AP2|BAMBI|CAPRIN2|CAV1|CCAR2|CDH3|COL1A1|CSNK1D|CSNK1E|CSNK1G1|CSNK1G2|CSNK1G3|CTDNEP1|DAAM2|DACT1|DAPK3|DDX3X|DKK2|DLX5|EDA|EGF|EGFR|FAM53B|FGF10|FGF2|FGFR2|FRAT1|FZD9|GID8|GPC3|GPC5|GPRC5B|GSKIP|HHEX|ILK|JRK|JUP|KANK1|LGR4|LGR5|LGR6|LRRK1|LRRK2|LYPD6|NFKB1|NLE1|NRARP|PIN1|PLEKHA4|PPM1A|PPM1B|PPM1N|PRDM15|PTK7|RBPJ|RECK|RNF146|RNF220|ROR2|RPS12|RSPO2|RSPO3|RUVBL1|SEMA…	UP
positive regulation of cation transmembrane transport	GO:1904064	133	133	0.687996	0.001589	0.0383781	0.291765	1	0.999	NA	ABCC8|ABL1|ACTN2|ACTN4|ADCYAP1R1|ADRB2|AGT|AKAP6|AKAP9|ALG10B|AMIGO1|ANK2|ANK3|ANO6|APLNR|ARC|ARF1|ATP1B1|ATP1B2|ATP1B3|ATP2A1|BAK1|BAX|CACNA2D1|CACNB2|CACNB3|CACNG2|CACNG3|CACNG4|CALM1|CALM2|CALM3|CAPN3|CASQ1|CAV1|CCL2|CDK5|CEMIP|CHP1|CRACR2A|CTSS|CX3CL1|DMD|DNM2|DRD1|DRD4|EDN3|EHD3|EPHB2|F2R|FGF14|FLNA|FXYD1|FXYD2|G6PD|GAL|GJC2|GLRX|GPER1|GRIN1|GSTM2|GSTO1|HAP1|HSPA2|HTT|IFNGR2|JPH2|KCNA1|KCNC1…	DOWN
calcium ion transmembrane transport	GO:0070588	155	155	0.673254	0.001629	0.0383921	0.0218342	0.93855	0.949	NA	ADRA1A|AFG3L2|ANO6|ANXA2|ANXA6|ASIC1|ATP2A1|ATP2A2|ATP2A3|ATP2B1|ATP2B2|ATP2B3|ATP2B4|ATP2C1|ATP2C2|BHLHA15|CACHD1|CACNA1A|CACNA1B|CACNA1C|CACNA1D|CACNA1E|CACNA1F|CACNA1G|CACNA1H|CACNA1I|CACNA1S|CACNA2D1|CACNA2D2|CACNA2D3|CACNA2D4|CACNB1|CACNB2|CACNB3|CACNB4|CACNG2|CACNG3|CACNG4|CACNG5|CACNG6|CACNG7|CACNG8|CALHM1|CATSPER2|CATSPER3|CCR5|CHERP|CHRNA10|CHRNA7|CUL5|DDIT3|DRD2|ERO1A|F2R|FGF2|FKBP1A|FK…	DOWN
cellular zinc ion homeostasis	GO:0006882	24	24	1.0524	0.000265	0.0387298	0.00243	0.0772053	0.473	NA	AP3B1|ATP13A2|MT1A|MT1E|MT1F|MT1G|MT1H|MT1M|MT1X|MT2A|MT3|SLC1A1|SLC30A1|SLC30A10|SLC30A5|SLC30A9|SLC39A10|SLC39A12|SLC39A13|SLC39A14|SLC39A4|SLC39A6|SLC39A7|SLC39A8|	UP
lipid oxidation	GO:0034440	73	73	0.737516	0.001787	0.0417767	0.31769	1	0.884	NA	ABCD1|ABCD2|ABCD3|ABCD4|ACAA1|ACAA2|ACAD10|ACAD11|ACADL|ACADM|ACADS|ACADVL|ACAT1|ACAT2|ACOT8|ACOX1|ACOX2|ACOX3|ADH5|ADIPOQ|ADIPOR1|ADIPOR2|ALOX12B|ALOX15|ALOX15B|ALOX5|AMACR|AUH|BDH2|CPT1A|CPT1B|CPT1C|CPT2|CRAT|CROT|CYGB|CYP4V2|DECR1|DECR2|ECH1|ECHDC1|ECHDC2|ECHS1|ECI1|ECI2|EHHADH|ETFA|ETFB|ETFDH|GCDH|HACL1|HADH|HADHA|HADHB|HSD17B10|HSD17B4|ILVBL|IVD|MAPK14|MCAT|MLYCD|PEX13|PEX2|PHYH|PLA2G7|POR|P…	DOWN
release of sequestered calcium ion into cytosol	GO:0051209	33	33	0.84053	0.001918	0.0444912	0.001043	0.160465	0.864	NA	CCR5|CHERP|DDIT3|DRD2|ERO1A|F2R|FGF2|FKBP1B|HTR2A|HTR2C|IBTK|ITPR1|ITPR2|ITPR3|LETM1|MCOLN1|MCOLN3|NOL3|PKD2|PLCG2|PTPRC|RASA3|RYR1|RYR2|RYR3|SLC8B1|TMEM38A|TMEM38B|TPCN1|TPCN2|TRDN|TRPM2|TRPV1|	DOWN
negative regulation of interleukin-1 production	GO:0032692	27	27	0.926516	0.001935	0.0445355	0.07961	1	0.855	NA	ACP5|ARRB2|CARD16|CARD8|CD33|CEACAM1|CPTP|CX3CL1|CX3CR1|ERRFI1|FFAR4|GAS6|GIT1|GSTP1|IGF1|IL10|LILRB4|MEFV|NLRP12|NLRP2B|NLRP3|PML|PYDC1|SERPINB1|TNFAIP3|TREM2|ZC3H12A|	DOWN
regulation of phagocytosis	GO:0050764	79	79	0.731876	0.001987	0.0453712	0.354363	1	0.917	NA	ABCA7|ADIPOQ|ALOX15|ANO6|APPL1|APPL2|ATG3|ATG5|AZU1|C2|C3|C4A|C4B|CALR|CAMK1D|CCL2|CD300A|CD300LF|CD36|CD47|CLEC7A|CNN2|CSK|CYBA|DNM2|DOCK2|DYSF|F2RL1|FCER1G|FCGR2B|FER1L5|FGR|GAS6|GATA2|HCK|HMGB1|IL15|IL15RA|IL1B|ITGA2|ITGAV|LMAN2|LRP1|LYAR|MERTK|MFGE8|MYO18A|NCKAP1L|NOD2|OLFM4|PIP4P2|PLA2G5|PLCG2|PLSCR1|PRKCG|PTEN|PTPRC|PTPRJ|PTX3|PYCARD|RAB27A|RAB31|RACK1|RAP1A|SCARB1|SFTPD|SIRPA|SIRPB1|SLC11A…	DOWN
cellular response to interleukin-4	GO:0071353	21	21	0.995429	0.002015	0.0456577	0.075385	1	0.608	NA	ADAMTS13|ALAD|CDK4|CORO1A|DCSTAMP|FASN|HSP90AB1|HSPA5|IMPDH2|KEAP1|LEF1|MCM2|MRC1|NFIL3|PML|RPL3|RPLP0|SHPK|TCF7|TUBA1B|XBP1|	DOWN
neutral lipid metabolic process	GO:0006638	72	72	0.734224	0.00207	0.0465515	0.206503	1	0.888	NA	ABHD12|ABHD12B|ABHD16A|ABHD16B|ABHD2|ABHD6|ACSL1|ACSL4|AGMO|AGPAT5|ANG|APOB|APOBR|APOC1|APOE|CAT|CAV1|CPS1|CPT1A|CYP2E1|DAGLA|DDHD2|DGAT1|DGAT2|DGKA|DGKB|DGKD|DGKE|DGKG|DGKH|DGKI|DGKQ|DGKZ|FAAH|GK|GK5|GPAM|GPAT2|GPAT3|GPAT4|GPX1|INSIG1|INSIG2|LIPC|LIPE|LIPG|LIPH|LMF1|LPGAT1|LPIN1|LPIN2|LPIN3|LPL|LYPLA2|MGLL|MTTP|PCSK9|PGS1|PLA2G15|PLA2G4A|PLCE1|PNPLA2|PNPLA3|PNPLA4|PNPLA5|PTPN11|SEL1L|SIRT1|SLC22…	DOWN
regulation of leukocyte proliferation	GO:0070663	188	188	0.655493	0.002129	0.0474945	0.839449	1	0.996	NA	ADA|AGER|AHR|AIF1|ANXA1|ARG2|ATM|BCL2|BCL6|BMI1|BMP4|BST1|BST2|BTK|BTN2A2|CARD11|CASP3|CBLB|CCDC88B|CCL5|CD1D|CD209|CD22|CD24|CD274|CD276|CD300A|CD320|CD38|CD40|CD46|CD55|CD6|CD74|CD81|CD86|CDKN1A|CEBPB|CHRNB2|CLEC4G|CORO1A|CR1|CRTAM|CSF1|CSF1R|CTNNB1|DLG1|DLG5|DNAJA3|EBI3|EFNB1|ENPP3|EPHB2|ERBB2|FADD|FCGR2B|FGF10|FOXJ1|FOXP3|GAL|GLMN|GPAM|GPNMB|GPR183|GREM1|GSTP1|HAVCR2|HES1|HHEX|HHLA2|HLA-A|HLA…	DOWN
phagocytosis	GO:0006909	72	71	0.733411	0.002146	0.0475318	0.150098	1	0.867	NA	ABCA7|ADGRB1|ADORA1|ADORA2A|ALOX15|ANXA1|ANXA11|ANXA3|AXL|C1orf43|CD14|CD302|CD36|CD93|CDC42SE1|CDC42SE2|CORO1A|CORO1C|DNM2|EIF2AK1|ELMO2|ELMO3|GAS6|GATA2|HMGB1|ICAM3|ICAM5|IRF8|ITGAL|ITGAV|ITGB1|ITGB3|KIAA1109|LDLR|LEPR|LRP1|LYST|MEGF10|MERTK|MESD|MET|MFGE8|MST1R|MYD88|NCF2|NCF4|NR1H3|P2RY6|PECAM1|PIK3CA|PIP5K1A|PIP5K1C|PLD4|RAB11FIP2|RAB5A|RARA|RUBCN|SLC11A1|SYT7|TGM2|TICAM2|TLR4|TM9SF4|TREM2|T…	DOWN
cellular ketone metabolic process	GO:0042180	67	67	0.748175	0.002183	0.0479671	0.307187	1	0.891	NA	AADAT|AFMID|AIFM2|AKR1A1|AKR1B1|AKR1C1|AKR1C2|AKR1C3|AKR7A2|ALDH8A1|CACNA1H|CBR1|CBR3|CBR4|COQ10A|COQ10B|COQ2|COQ3|COQ4|COQ5|COQ6|COQ7|COQ8A|COQ8B|COQ9|CRYZL1|CYP11A1|CYP46A1|CYP4F11|CYP4F12|CYP4F3|DHRS4|DHRS9|FDXR|GLO1|GOT2|GPD1|GPD2|HAGH|HMGCR|HSD17B1|HSD17B10|HSD17B6|IDO1|KDSR|KMO|KYAT1|KYAT3|KYNU|NDUFA9|NMT1|NQO2|OXCT1|PARK7|PDSS1|PDSS2|PNKD|SRD5A1|STAR|STARD3|STAT5B|SULT1C4|TDO2|TPI1|UBIAD1|…	DOWN
neutrophil migration	GO:1990266	41	41	0.797167	0.002225	0.0481662	0.324648	1	0.866	NA	BSG|C5AR1|CCL2|CCL24|CCL5|CKLF|CSF3R|CX3CL1|CXADR|CXCL2|CXCL5|CXCR2|EDN1|EDN3|FCER1G|GBF1|IRAK4|ITGA1|ITGB2|JAGN1|JAML|LGALS3|NCKAP1L|PDE4B|PECAM1|PIK3CD|PIK3CG|PIKFYVE|PIP5K1C|PPIA|PPIB|PREX1|S100A8|S100A9|SRP54|SYK|TGFB2|UMODL1|VAV1|VAV3|WDR1|	DOWN
negative regulation of lymphocyte mediated immunity	GO:0002707	37	37	0.816116	0.002214	0.0482845	0.349558	1	0.91	NA	AHR|ARRB2|BCL6|CD46|CD55|CD96|CEACAM1|CLEC4G|CR1|CRK|FCGR2B|FOXJ1|FOXP3|HAVCR2|HFE|HLA-A|HLA-B|HLA-E|HLA-F|IL4I1|IL7R|KLRD1|LGALS9|LILRB1|LILRB4|MICA|NCKAP1L|NDFIP1|NOD2|PARP3|PPP3CB|PTPN6|PTPRC|SERPINB9|SMAD7|SUSD4|THOC1|	DOWN
granulocyte chemotaxis	GO:0071621	40	40	0.796356	0.002285	0.0487583	0.331517	1	0.867	NA	ADGRE2|ANXA1|BSG|C5AR1|CCL2|CCL24|CCL5|CKLF|CSF3R|CX3CL1|CXADR|CXCL2|CXCL5|CXCR2|EDN1|EDN3|FCER1G|GBF1|HRH1|ITGA1|ITGB2|JAML|LGALS3|NCKAP1L|PDE4B|PIK3CD|PIK3CG|PIKFYVE|PIP5K1C|PPIA|PPIB|PREX1|S100A8|S100A9|SCG2|SRP54|SYK|TGFB2|VAV1|VAV3|	DOWN
dendritic cell differentiation	GO:0097028	25	25	0.951216	0.00228	0.0490032	0.03485	1	0.799	NA	AXL|AZI2|BATF2|BATF3|CAMK4|DCSTAMP|F2RL1|FLT3|GAS6|IRF4|IRF8|ITGB8|LGALS9|LILRB1|LTBR|LYN|NOTCH2|PSEN1|RBPJ|RELB|SPI1|TGFBR2|TRAF6|TREM2|TRPM2|	DOWN
regulation of interleukin-6 production	GO:0032675	117	117	0.691231	0.002326	0.0492588	0.611934	1	0.999	NA	ADCYAP1|AFAP1L2|AGER|AIF1|AKIRIN2|APP|ARHGEF2|ARRB1|ARRB2|BANK1|BCL10|C1QTNF3|C1QTNF4|C5AR2|CAPN2|CARD9|CD200|CD200R1|CD36|CD47|CD74|CD84|CEBPB|CLEC7A|CSK|CX3CL1|CYBA|DDX58|DHX9|EREG|F2R|F2RL1|FOXJ1|FOXP3|GAS6|GBA|HAVCR2|HGF|HLA-B|HMGB1|HSPD1|HYAL2|IFIH1|IL10|IL16|IL17D|IL17RA|IL1A|IL1B|IL1RAP|IL1RL2|IL27RA|IL33|IL6R|INAVA|INPP5D|IRAK3|KLF2|LGALS9|LILRA2|LILRB2|LILRB4|LPL|MAPK13|MAPKAPK2|MAVS|MBP…	DOWN
response to ethanol	GO:0045471	106	106	0.698837	0.002357	0.0495585	0.658613	1	0.992	NA	AACS|ABAT|ACTC1|ACTR2|ADCY7|ADCYAP1|ADCYAP1R1|ADIPOQ|ADIPOR2|ALAD|BAD|BAK1|BGLAP|BIRC2|CA3|CASP8|CAT|CBL|CCND1|CD14|CDK1|CDO1|CHRNB2|CLDN1|CLDN5|CNR1|CPT1A|CRH|CYBB|CYP2E1|DMAP1|DNMT3A|EEF1B2|EEF2|EHMT2|EIF4EBP1|FECH|FGFR2|FYN|G6PD|GGH|GLRA1|GLRA2|GOT2|GRIN1|GRIN2A|GRIN2B|GRIN3A|GSTP1|HAMP|HMGCR|HPGD|HTR1B|HTR3A|ICAM1|ITPR2|KCNC2|KCNMB1|MAOB|MGMT|MSTN|NLRP3|NPPC|NQO1|NTRK3|OGG1|OPRK1|OXCT1|PEMT|P…	DOWN

## Sheet: Table S9
Supplementary Table 9 Pathways that gain or lose significance from Braak Lewy body stage 1-4 to Braak Lewy body stage 5
Name	padj_1-4	padj_5	Delta	Direction
regulation of viral life cycle	2.66e-10	1	-9.57561	UP
defense response to symbiont	2.92e-10	1	-9.53417	UP
defense response to virus	3.25e-10	1	-9.48838	UP
regulation of viral process	3.65e-10	1	-9.43723	UP
negative regulation of viral process	4.18e-10	1	-9.37924	UP
negative regulation of viral genome replication	4.87e-10	1	-9.31229	UP
regulation of viral genome replication	5.85e-10	1	-9.23314	UP
positive regulation of interferon-beta production	7.31e-10	1	-9.13626	UP
positive regulation of interferon-alpha production	9.74e-10	0.988228	-9.00616	UP
regulation of interferon-alpha production	1.46e-09	0.898702	-8.78897	UP
regulation of nuclease activity	2.92e-09	1	-8.53417	UP
positive regulation of type I interferon production	4.2e-09	1	-8.37675	UP
regulation of interferon-beta production	2.7e-07	1	-6.56864	UP
regulation of type I interferon production	3.14e-07	1	-6.50349	UP
pattern recognition receptor signaling pathway	5.68e-06	1	-5.24558	UP
defense response to bacterium	6.25e-06	1	-5.20405	UP
positive regulation of tumor necrosis factor production	1.71e-05	1	-4.76726	UP
positive regulation of tumor necrosis factor superfamily cytokine production	2.32e-05	1	-4.63545	UP
response to dsRNA	3.15e-05	1	-4.50155	UP
regulation of type I interferon-mediated signaling pathway	0.000194	1	-3.7122	UP
positive regulation of pattern recognition receptor signaling pathway	0.0002425	1	-3.61529	UP
response to bacterium	0.0007411	1	-3.13012	UP
synaptic vesicle exocytosis	0.000133	0.171405	-3.11017	DOWN
regulation of chemokine production	0.0007896	1	-3.10259	UP
negative regulation of innate immune response	0.0008407	1	-3.07536	UP
cellular response to virus	0.0009132	1	-3.03943	UP
cytoplasmic pattern recognition receptor signaling pathway	0.0006643	0.695963	-3.02022	UP
regulation of pattern recognition receptor signaling pathway	0.001015	1	-2.99353	UP
regulation of tumor necrosis factor production	0.001063	1	-2.97347	UP
positive regulation of chemokine production	0.001649	1	-2.78278	UP
regulation of tumor necrosis factor superfamily cytokine production	0.001943	1	-2.71153	UP
negative regulation of immune response	0.001991	1	-2.70093	UP
cytoplasmic translation	0.002389	1	-2.62178	UP
sodium ion transmembrane transport	0.0002131	0.0778025	-2.56241	DOWN
regulation of innate immune response	0.002903	1	-2.53715	UP
nucleoside triphosphate metabolic process	0.0004868	0.147343	-2.48098	DOWN
positive regulation of response to DNA damage stimulus	0.004594	1	-2.33781	UP
regulation of DNA repair	0.003341	0.714789	-2.3303	UP
regulated exocytosis	0.001382	0.262305	-2.2783	DOWN
non-motile cilium assembly	0.006011	1	-2.22105	UP
exocytosis	0.003661	0.601188	-2.21541	DOWN
purine nucleoside triphosphate metabolic process	0.00048	0.0557076	-2.06467	DOWN
regulation of toll-like receptor signaling pathway	0.008843	1	-2.0534	UP
positive regulation of DNA repair	0.009752	1	-2.01091	UP
positive regulation of response to cytokine stimulus	0.009772	1	-2.01002	UP
response to exogenous dsRNA	0.0105364	1	-1.97731	UP
regulation of defense response to virus	0.0106407	1	-1.97303	UP
regulation of response to cytokine stimulus	0.0107625	1	-1.96809	UP
negative regulation of response to biotic stimulus	0.0111438	1	-1.95297	UP
regulation of cellular senescence	0.0112191	0.952527	-1.92892	UP
response to interferon-beta	0.0133971	1	-1.87299	UP
vesicle-mediated transport in synapse	0.002482	0.163603	-1.81899	DOWN
regulation of double-strand break repair	0.008578	0.559604	-1.81449	UP
positive regulation of signaling receptor activity	0.0165845	0.899897	-1.73449	UP
calcium-ion regulated exocytosis	0.007249	0.365936	-1.70313	DOWN
regulation of dopamine secretion	0.0156754	0.687961	-1.64234	DOWN
purine nucleoside triphosphate biosynthetic process	0.005644	0.211911	-1.57457	DOWN
negative regulation of defense response	0.0297055	1	-1.52716	UP
positive regulation of interferon-gamma production	0.0298743	1	-1.5247	UP
sodium ion transport	0.007096	0.188231	-1.42368	DOWN
positive regulation of toll-like receptor signaling pathway	0.0404723	1	-1.39284	UP
defense response to Gram-positive bacterium	0.0441904	1	-1.35467	UP
amine catabolic process	0.0477597	1	-1.32094	UP
cellular biogenic amine catabolic process	0.0477597	1	-1.32094	UP
modulation by symbiont of entry into host	0.0491169	1	-1.30877	UP
positive regulation of double-strand break repair	0.047477	0.888503	-1.27218	UP
regulation of receptor signaling pathway via STAT	0.047152	0.870319	-1.26618	UP
regulation of catecholamine secretion	0.0280218	0.494896	-1.24702	DOWN
ERBB signaling pathway	0.004029	0.0703958	-1.24235	UP
epidermal growth factor receptor signaling pathway	0.004598	0.0746106	-1.21023	UP
ribonucleoside triphosphate biosynthetic process	0.0142693	0.225887	-1.19949	DOWN
respiratory electron transport chain	0.007123	0.111337	-1.19398	DOWN
negative regulation of DNA repair	0.048041	0.70146	-1.16439	UP
mitochondrial respiratory chain complex assembly	0.0473973	0.634744	-1.12684	DOWN
ATP biosynthetic process	0.0234884	0.314394	-1.12662	DOWN
NADH dehydrogenase complex assembly	0.0194261	0.241918	-1.09528	DOWN
mitochondrial respiratory chain complex I assembly	0.0194261	0.241918	-1.09528	DOWN
proton transmembrane transport	0.021093	0.239866	-1.05583	DOWN
purine ribonucleoside triphosphate biosynthetic process	0.0236515	0.195852	-0.918069	DOWN
aerobic electron transport chain	0.0259502	0.194306	-0.874345	DOWN
aerobic respiration	0.0236398	0.143931	-0.78451	DOWN
cellular respiration	0.0165951	0.0983071	-0.772604	DOWN
tricarboxylic acid cycle	0.0404062	0.214993	-0.725976	DOWN
ribose phosphate biosynthetic process	0.0423037	0.211304	-0.698528	DOWN
regulation of neurotransmitter levels	0.0412793	0.0584841	-0.151305	DOWN
positive regulation of axon extension	0.13287	0.0405285	0.515666	DOWN
energy derivation by oxidation of organic compounds	0.099558	0.0300815	0.519776	DOWN
positive regulation of axonogenesis	0.0731699	0.0189474	0.586783	DOWN
nucleoside diphosphate metabolic process	0.14858	0.0273069	0.73569	DOWN
carboxylic acid catabolic process	0.423701	0.0403236	1.0215	DOWN
signal release	0.10273	0.00872	1.07118	DOWN
positive regulation of gliogenesis	0.538219	0.0455823	1.07216	UP
fatty acid beta-oxidation	0.315593	0.0200483	1.19705	DOWN
hexose catabolic process	0.813766	0.0477271	1.23173	DOWN
sphingolipid metabolic process	0.942557	0.0475826	1.29686	UP
memory	0.974956	0.0480935	1.3069	DOWN
protein autophosphorylation	1	0.0482011	1.31694	DOWN
glycosaminoglycan metabolic process	1	0.0474591	1.32368	DOWN
lipid oxidation	0.444044	0.0205044	1.33558	DOWN
negative regulation of tumor necrosis factor production	1	0.0455661	1.34136	DOWN
social behavior	0.642192	0.0290054	1.34519	DOWN
biological process involved in intraspecies interaction between organisms	0.642192	0.0290054	1.34519	DOWN
nucleoside diphosphate phosphorylation	0.0510324	0.002092	1.38728	DOWN
positive regulation of excitatory postsynaptic potential	1	0.0359962	1.44374	DOWN
negative regulation of protein binding	1	0.0359458	1.44435	DOWN
nucleotide phosphorylation	0.0646726	0.002199	1.4685	DOWN
positive regulation of protein secretion	1	0.0329588	1.48203	DOWN
regulation of cholesterol efflux	1	0.0327919	1.48423	DOWN
fatty acid oxidation	0.454717	0.0143905	1.49967	DOWN
export across plasma membrane	0.44454	0.0107268	1.61744	DOWN
regulation of sequestering of calcium ion	1	0.023884	1.62189	DOWN
positive regulation of lipid kinase activity	1	0.0219225	1.65911	DOWN
positive regulation of insulin secretion	1	0.0201507	1.69571	DOWN
import across plasma membrane	1	0.0200348	1.69821	DOWN
import into cell	0.485245	0.008446	1.75931	DOWN
sphingolipid biosynthetic process	0.868492	0.0150498	1.76123	UP
negative regulation of Notch signaling pathway	1	0.0167371	1.77632	DOWN
peptidyl-tyrosine modification	1	0.0156592	1.80523	DOWN
cell chemotaxis	1	0.0150631	1.82209	DOWN
endothelial cell migration	1	0.0138296	1.85919	DOWN
regulation of cell shape	1	0.0136979	1.86335	DOWN
peptidyl-tyrosine phosphorylation	1	0.0136667	1.86434	DOWN
membrane lipid metabolic process	0.935119	0.0106673	1.94281	UP
activation of GTPase activity	1	0.0110982	1.95475	DOWN
synapse organization	0.298728	0.002807	2.02703	DOWN
epithelial cell migration	1	0.007357	2.1333	DOWN
protein K48-linked ubiquitination	0.307062	0.0018	2.23195	UP
positive regulation of neuron projection development	1	0.005204	2.28366	DOWN
phagocytosis	1	0.004158	2.38112	DOWN
apoptotic cell clearance	1	0.002784	2.55533	DOWN
membrane lipid biosynthetic process	0.920684	0.002093	2.64334	UP
regulation of dendrite morphogenesis	1	0.001648	2.78304	DOWN
positive regulation of lipid metabolic process	1	0.001446	2.83983	DOWN
regulation of synaptic plasticity	0.934349	0.0006787	3.13883	DOWN
vascular transport	1	0.000537	3.27003	DOWN
transport across blood-brain barrier	1	0.0003802	3.41999	DOWN
ameboidal-type cell migration	1	0.0003238	3.48972	DOWN
regulation of dendrite development	1	0.0001096	3.96019	DOWN
monosaccharide metabolic process	0.410811	1.88e-05	4.34041	DOWN
cell-substrate adhesion	0.490623	2e-05	4.38907	DOWN
glucose metabolic process	0.954879	3.25e-05	4.46793	DOWN
regulation of actin cytoskeleton reorganization	1	1.93e-05	4.71489	DOWN
hexose metabolic process	0.441909	8.3e-07	5.72641	DOWN
myelination	1	9.35e-07	6.02923	UP
ensheathment of neurons	1	7.23e-07	6.1408	UP
axon ensheathment	1	7.23e-07	6.1408	UP

[truncated: 1 more sheets: Table S10]
